# Supplementary material for: Annotation and cluster analysis of spatiotemporal- and sex-related lncRNA expression in rhesus macaque brain
Source: Genome Res. 2017 Sep;27(9):1608–20. doi: 10.1101/gr.217463.116 (PMC5580719; doi:10.1101/gr.217463.116)
Supplement: Supplemental Material [file supp_gr.217463.116_Supplemental_Material.tar.gz]

Archive with 207 entries (129 files):
- Supplemental_Material
- Supplemental_Material/.git
- Supplemental_Material/.git/COMMIT_EDITMSG
- Supplemental_Material/.git/config
- Supplemental_Material/.git/FETCH_HEAD
- Supplemental_Material/.git/HEAD
- Supplemental_Material/.git/index
- Supplemental_Material/.git/logs
- Supplemental_Material/.git/logs/HEAD
- Supplemental_Material/.git/logs/refs
- Supplemental_Material/.git/logs/refs/heads
- Supplemental_Material/.git/logs/refs/heads/master
- Supplemental_Material/.git/logs/refs/remotes
- Supplemental_Material/.git/logs/refs/remotes/origin
- Supplemental_Material/.git/logs/refs/remotes/origin/master
- Supplemental_Material/.git/objects
- Supplemental_Material/.git/objects/00
- Supplemental_Material/.git/objects/00/cc400e5a0bdd489660855092b9c47cd03ebd0f
- Supplemental_Material/.git/objects/02
- Supplemental_Material/.git/objects/02/f83f421a0d2c54e4532d949e4449ce50a5f820
- Supplemental_Material/.git/objects/04
- Supplemental_Material/.git/objects/04/15342bb060202b4e7ca4e57b5940e26ead6b0e
- Supplemental_Material/.git/objects/04/c9a013ca87f3169d979a597b48a1f5728803c3
- Supplemental_Material/.git/objects/05
- Supplemental_Material/.git/objects/05/eb51f02fb98bcb3b9ba6a7c5156b3d22f852d2
- Supplemental_Material/.git/objects/0c
- Supplemental_Material/.git/objects/0c/0420b02035d4a55b5190099fc6cd237362fd0a
- Supplemental_Material/.git/objects/0f
- Supplemental_Material/.git/objects/0f/edf83dcd888de86d18c7ab3bcb6626382f51e7
- Supplemental_Material/.git/objects/11
- Supplemental_Material/.git/objects/11/3dde5815b7636f9b264d8c9f26d924b249c2bc
- Supplemental_Material/.git/objects/11/845359c42c99707c433bdac96f48210db84a4f
- Supplemental_Material/.git/objects/13
- Supplemental_Material/.git/objects/13/32b511044d5419253a3df5d8c64d4314de1b0c
- Supplemental_Material/.git/objects/19
- Supplemental_Material/.git/objects/19/a8a58515a18b31d4eb3fd04ebefa67bda5ef64
- Supplemental_Material/.git/objects/19/c8453a24fc758815e540b9388bb14388427ca9
- Supplemental_Material/.git/objects/1d
- Supplemental_Material/.git/objects/1d/1a5004379e98967c252b69c69dbd50f1438654
- Supplemental_Material/.git/objects/22
- Supplemental_Material/.git/objects/22/ce24dec87e75ebd75eda2f56468b24ccab19ed
- Supplemental_Material/.git/objects/26
- Supplemental_Material/.git/objects/26/76585380e8bceadd5cc14c6fdc9fdffe1d209a
- Supplemental_Material/.git/objects/27
- Supplemental_Material/.git/objects/27/47377f4e96e44834b0c22503adf3f000570aa5
- Supplemental_Material/.git/objects/28
- Supplemental_Material/.git/objects/28/bf366dbbeeeb925fe41f338d5ef5e2b1b5ab99
- Supplemental_Material/.git/objects/2a
- Supplemental_Material/.git/objects/2a/4d49ffe6862fb0058b72f8573b3fcd836c5319
- Supplemental_Material/.git/objects/35
- Supplemental_Material/.git/objects/35/6da2ee167a8824fd12a269de6c0572e584ca1b
- Supplemental_Material/.git/objects/38
- Supplemental_Material/.git/objects/38/a3a69aab744d6a144b594cc49f82b888cc907f
- Supplemental_Material/.git/objects/39
- Supplemental_Material/.git/objects/39/0a5978ac0e4b31109f9ff7759e831b5b8048c8
- Supplemental_Material/.git/objects/40
- Supplemental_Material/.git/objects/40/018b48073ca7d404098769076c2d7172d931c6
- Supplemental_Material/.git/objects/48
- Supplemental_Material/.git/objects/48/4ab3be81deddbeeb9f6e7f105226da4e5d9d68
- Supplemental_Material/.git/objects/49
- Supplemental_Material/.git/objects/49/91da799172dc4a37da6f2a379625a97e04de93
- Supplemental_Material/.git/objects/4c
- Supplemental_Material/.git/objects/4c/fb9c4d2c37a064f97327a90c428862339a9d18
- Supplemental_Material/.git/objects/50
- Supplemental_Material/.git/objects/50/c35300c4453d3eebe4280f84fe114624f369ea
- Supplemental_Material/.git/objects/51
- Supplemental_Material/.git/objects/51/128d514ddd2dc34a640182e0dea27f84c290d4
- Supplemental_Material/.git/objects/52
- Supplemental_Material/.git/objects/52/e4dd1a285ad01391796bb73fcac9f09c01431f
- Supplemental_Material/.git/objects/54
- Supplemental_Material/.git/objects/54/2fc74d3229ad652640dccbfd95d4625c606e02
- Supplemental_Material/.git/objects/61
- Supplemental_Material/.git/objects/61/08a29474d85fddc19aae9a12b444f647ba7cd6
- Supplemental_Material/.git/objects/63
- Supplemental_Material/.git/objects/63/bbf49990df3acde598790765dee8491bd5dff2
- Supplemental_Material/.git/objects/6d
- Supplemental_Material/.git/objects/6d/6d78d373f8048d7ed6dd934148f71fa81690fe
- Supplemental_Material/.git/objects/6d/9488a4981a78a498aad246361e13ffa25a9fbe
- Supplemental_Material/.git/objects/70
- Supplemental_Material/.git/objects/70/efbebb9c867156349a6f9cd27d483fd66ced2d
- Supplemental_Material/.git/objects/71
- Supplemental_Material/.git/objects/71/582481915913c03e4c10eaf301da2a86a6e1ab
- Supplemental_Material/.git/objects/71/c0fba9c7f3ead9d96b8f90552fc2b15d34e54b
- Supplemental_Material/.git/objects/71/ca23ce4bb64db0e2d72488e96c572c7986cb7e
- Supplemental_Material/.git/objects/76
- Supplemental_Material/.git/objects/76/f44a53f69bc5b3b38e200f4cc03a9a3dc97c73
- Supplemental_Material/.git/objects/7a
- Supplemental_Material/.git/objects/7a/0082dd87d2be3f8f9929cf8651f7b44c6169f4
- Supplemental_Material/.git/objects/7a/8140b71eb87c612b8ac62469253a4847800aaa
- Supplemental_Material/.git/objects/7b
- Supplemental_Material/.git/objects/7b/747bce9720f831fd235dd5b629252f979b3b3c
- Supplemental_Material/.git/objects/7c
- Supplemental_Material/.git/objects/7c/797890d2b63607eb9527eaae99dfa68e00aef8
- Supplemental_Material/.git/objects/83
- Supplemental_Material/.git/objects/83/725addc62ea7b649e3e9ebddad72402343dd0a
- Supplemental_Material/.git/objects/83/f097b0398c8c1299ba5aa270fb9df33482d574
- Supplemental_Material/.git/objects/8d
- Supplemental_Material/.git/objects/8d/f5f1350ba5f585bffb6e4cce7bbe48b6e2f54e
- Supplemental_Material/.git/objects/97
- Supplemental_Material/.git/objects/97/53e48932a063968b3b82d22142215ce2f8829f
- Supplemental_Material/.git/objects/98
- Supplemental_Material/.git/objects/98/c7ec6bb5d094be8494a6cca630386265c9d9a6
- Supplemental_Material/.git/objects/9a
- Supplemental_Material/.git/objects/9a/62e1fdc14cb557f41b83af3e62622d854cd141
- Supplemental_Material/.git/objects/a1
- Supplemental_Material/.git/objects/a1/4f51f329939b2e5a17487ef39665372930ae2f
- Supplemental_Material/.git/objects/aa
- Supplemental_Material/.git/objects/aa/ac62eabd440be4a108bf97e652960909544bc9
- Supplemental_Material/.git/objects/aa/e9c7125875c290a6f09ebcef9b946584088b5e
- Supplemental_Material/.git/objects/ae
- Supplemental_Material/.git/objects/ae/c00373282673d4f14765947c90d301eeec586f
- Supplemental_Material/.git/objects/b0
- Supplemental_Material/.git/objects/b0/d7ecffe78c1869fbb0e18adeaf1fd95b68ff33
- Supplemental_Material/.git/objects/b6
- Supplemental_Material/.git/objects/b6/a8461657cf28bba82b18429d8d35fec071ed1f
- Supplemental_Material/.git/objects/b7
- Supplemental_Material/.git/objects/b7/a7724e5138869fde6ec9984f6e07d1909f06a4
- Supplemental_Material/.git/objects/bc
- Supplemental_Material/.git/objects/bc/dccc3fd546de2508952ba29e0a52ff92cd5854
- Supplemental_Material/.git/objects/c6
- Supplemental_Material/.git/objects/c6/3b16e77baec186a7d8e6fb5756ef1ac703284a
- Supplemental_Material/.git/objects/c7
- Supplemental_Material/.git/objects/c7/acc64aa02e9c4e7ef33c13fb8d553f795abdf2
- Supplemental_Material/.git/objects/d1
- Supplemental_Material/.git/objects/d1/1a2d57877342fe3b492b8eb8d285c42cc6b44a
- Supplemental_Material/.git/objects/d7
- Supplemental_Material/.git/objects/d7/2285eeb3c32145132af82643da94d13d1ade4e
- Supplemental_Material/.git/objects/d9
- Supplemental_Material/.git/objects/d9/0fb5c6996671daec5ed6bfc8b0ae20047c7cc4
- Supplemental_Material/.git/objects/de
- Supplemental_Material/.git/objects/de/691f49ac571cdc1ad5768a693ecd32f7b952dc
- Supplemental_Material/.git/objects/e2
- Supplemental_Material/.git/objects/e2/2550829e77e0cb2a4b2afc6e9cdeb5b3155e84
- Supplemental_Material/.git/objects/e8
- Supplemental_Material/.git/objects/e8/7bf3d8f33ad87b54f36e2026bbfaa2f71a07be
- Supplemental_Material/.git/objects/f0
- Supplemental_Material/.git/objects/f0/de489509603568add603138765c8b176ea8017
- Supplemental_Material/.git/objects/f3
- Supplemental_Material/.git/objects/f3/b198f4f4fe5aabeace0da570ea49a45e6497c1
- Supplemental_Material/.git/objects/f4
- Supplemental_Material/.git/objects/f4/a76ea69111344a3ff237b43884be451ebd30f6
- Supplemental_Material/.git/objects/info
- Supplemental_Material/.git/objects/pack
- Supplemental_Material/.git/refs
- Supplemental_Material/.git/refs/heads
- Supplemental_Material/.git/refs/heads/master
- Supplemental_Material/.git/refs/remotes
- Supplemental_Material/.git/refs/remotes/origin
- Supplemental_Material/.git/refs/remotes/origin/master
- Supplemental_Material/.git/refs/tags
- Supplemental_Material/.git/sourcetreeconfig
- Supplemental_Material/All_sample_LncRNA_exp_RPKM.xlsx
- Supplemental_Material/All_sample_merged_RPKM_ed.xlsx
- Supplemental_Material/Code
- Supplemental_Material/Code/cor.pl
- Supplemental_Material/Code/cor.r
- Supplemental_Material/Code/filter_target.pl
- Supplemental_Material/Code/WGCNA.r
- Supplemental_Material/LncRNA_homology_analysis
- Supplemental_Material/LncRNA_homology_analysis/LncRNA_homology_result.xlsx
- Supplemental_Material/LncRNA_modules
- Supplemental_Material/LncRNA_modules/All_DELnc_WGCNA_modules.xlsx
- Supplemental_Material/LncRNA_modules/DElnc_WGCNA_module_eigengenes.xlsx
- Supplemental_Material/LncRNA_modules/Dendrogram_and_module_colors.pdf
- Supplemental_Material/LncRNA_modules/Eigengene_dendrogram_heatmap.pdf
- Supplemental_Material/LncRNA_modules/MEblack_bar_plot.pdf
- Supplemental_Material/LncRNA_modules/MEblue_bar_plot.pdf
- Supplemental_Material/LncRNA_modules/MEbrown_bar_plot.pdf
- Supplemental_Material/LncRNA_modules/MEcyan_bar_plot.pdf
- Supplemental_Material/LncRNA_modules/MEgreenyellow_bar_plot.pdf
- Supplemental_Material/LncRNA_modules/MEgreen_bar_plot.pdf
- Supplemental_Material/LncRNA_modules/MEgrey60_bar_plot.pdf
- Supplemental_Material/LncRNA_modules/MEgrey_bar_plot.pdf
- Supplemental_Material/LncRNA_modules/MElightcyan_bar_plot.pdf
- Supplemental_Material/LncRNA_modules/MElightgreen_bar_plot.pdf
- Supplemental_Material/LncRNA_modules/MEmagenta_bar_plot.pdf
- Supplemental_Material/LncRNA_modules/MEmidnightblue_bar_plot.pdf
- Supplemental_Material/LncRNA_modules/MEpink_bar_plot.pdf
- Supplemental_Material/LncRNA_modules/MEpurple_bar_plot.pdf
- Supplemental_Material/LncRNA_modules/MEred_bar_plot.pdf
- Supplemental_Material/LncRNA_modules/MEsalmon_bar_plot.pdf
- Supplemental_Material/LncRNA_modules/MEtan_bar_plot.pdf
- Supplemental_Material/LncRNA_modules/MEturquoise_bar_plot.pdf
- Supplemental_Material/LncRNA_modules/MEyellow_bar_plot.pdf
- Supplemental_Material/mRNA-lncRNA_co-expression_network
- Supplemental_Material/mRNA-lncRNA_co-expression_network/mRNA_LncRNA_network_cor0.7_p0.01_filter_Clu.txt
- Supplemental_Material/mRNA_modules
- Supplemental_Material/mRNA_modules/All_DEG_merged_RPKM_WGCNA.xls
- Supplemental_Material/mRNA_modules/All_DEG_merged_RPKM_WGCNA.xlsx
- Supplemental_Material/mRNA_modules/Dendrogram_and_module_colors.pdf
- Supplemental_Material/mRNA_modules/Eigengene_dendrogram_heatmap.pdf
- Supplemental_Material/mRNA_modules/MEblack_bar_plot.png
- Supplemental_Material/mRNA_modules/MEblue_bar_plot.png
- Supplemental_Material/mRNA_modules/MEbrown_bar_plot.png
- Supplemental_Material/mRNA_modules/MEcyan_bar_plot.png
- Supplemental_Material/mRNA_modules/MEgreenyellow_bar_plot.png
- Supplemental_Material/mRNA_modules/MEgreen_bar_plot.png
- Supplemental_Material/mRNA_modules/MEgrey_bar_plot.png
- Supplemental_Material/mRNA_modules/MEmagenta_bar_plot.png
- Supplemental_Material/mRNA_modules/MEpink_bar_plot.png
- Supplemental_Material/mRNA_modules/MEpurple_bar_plot.png
- Supplemental_Material/mRNA_modules/MEred_bar_plot.png
- Supplemental_Material/mRNA_modules/MEsalmon_bar_plot.png
- Supplemental_Material/mRNA_modules/MEtan_bar_plot.png
- Supplemental_Material/mRNA_modules/MEturquoise_bar_plot.png
- Supplemental_Material/mRNA_modules/MEyellow_bar_plot.png
- Supplemental_Material/readme.txt
