# Supplementary material for: Annotation and cluster analysis of spatiotemporal- and sex-related lncRNA expression in rhesus macaque brain
Source: Genome Res. 2017 Sep;27(9):1608–20. doi: 10.1101/gr.217463.116 (PMC5580719; doi:10.1101/gr.217463.116)
Supplement: Supplemental Material [file supp_gr.217463.116_Supplemental_Material.tar.gz › Supplemental_Material/mRNA-lncRNA_co-expression_network/mRNA_LncRNA_network_cor0.7_p0.01_filter_Clu.txt]

#LncRNA	Gene	correlation	p-value	GeneModule	LncRNAModule
XLOC_008624	ENSMMUG00000017783	0.70008849937845	1.2118328562849e-10	10	--
XLOC_008624	ENSMMUG00000019156	0.705692140374032	7.4226402801969e-11	--	--
XLOC_008624	ENSMMUG00000011166	0.705702060949292	7.41611216881211e-11	10	--
XLOC_008624	ENSMMUG00000020491	0.720457523666601	1.92819094024799e-11	10	--
XLOC_008624	ENSMMUG00000014185	0.740830240699031	2.59081645026527e-12	10	--
XLOC_008624	ENSMMUG00000010358	0.700217709622713	1.1983658509962e-10	10	--
XLOC_008624	ENSMMUG00000031896	0.717180101727748	2.61981547566847e-11	--	--
XLOC_008624	ENSMMUG00000011835	0.720719004627823	1.88125071076684e-11	10	--
XLOC_008624	ENSMMUG00000005927	0.745065874211898	1.66711089377714e-12	10	--
XLOC_008624	ENSMMUG00000003713	0.717061327559162	2.64885890999267e-11	10	--
XLOC_000051	ENSMMUG00000036794	0.779397561262187	3.28626015289046e-14	--	--
XLOC_000051	ENSMMUG00000036364	0.779397561262187	3.28626015289046e-14	--	--
XLOC_000051	ENSMMUG00000034504	0.779397561262187	3.28626015289046e-14	--	--
XLOC_000051	ENSMMUG00000035887	0.703615063156419	8.91335893982159e-11	--	--
XLOC_000051	ENSMMUG00000035710	0.779397561262187	3.28626015289046e-14	--	--
XLOC_000051	ENSMMUG00000036120	0.77345593649866	6.83897383169096e-14	--	--
XLOC_000051	ENSMMUG00000034217	0.855699492166463	0	--	--
XLOC_000051	ENSMMUG00000027433	0.779397561262187	3.28626015289046e-14	--	--
XLOC_000051	ENSMMUG00000033789	0.779397561262187	3.28626015289046e-14	--	--
XLOC_000051	ENSMMUG00000027435	0.736596859447721	3.99147381813236e-12	--	--
XLOC_000051	ENSMMUG00000032381	0.779397561262187	3.28626015289046e-14	--	--
XLOC_000051	ENSMMUG00000027130	0.715518425713175	3.05533376376843e-11	--	--
XLOC_000051	ENSMMUG00000027809	0.779397561262187	3.28626015289046e-14	--	--
XLOC_000051	ENSMMUG00000031751	0.779397561262187	3.28626015289046e-14	--	--
XLOC_000051	ENSMMUG00000024016	0.779397561262187	3.28626015289046e-14	--	--
XLOC_005597	ENSMMUG00000034507	0.717192467153654	2.61679566904149e-11	--	0
XLOC_005597	ENSMMUG00000035972	0.772204543349832	7.94919685631612e-14	--	0
XLOC_005597	ENSMMUG00000027573	0.761321643264121	2.8244073746464e-13	--	0
XLOC_005597	ENSMMUG00000034369	0.761321643264121	2.8244073746464e-13	--	0
XLOC_005597	ENSMMUG00000025619	0.76132164326412	2.8244073746464e-13	--	0
XLOC_005597	ENSMMUG00000036356	0.761321643264121	2.8244073746464e-13	--	0
XLOC_005597	ENSMMUG00000036908	0.76132164326412	2.8244073746464e-13	--	0
XLOC_003488	ENSMMUG00000009185	0.725816487758699	1.15711884518532e-11	--	6
XLOC_003488	ENSMMUG00000005902	0.739944277859055	2.83795209554683e-12	2	6
XLOC_003488	ENSMMUG00000007974	0.703010503212346	9.39825994805688e-11	2	6
XLOC_003488	ENSMMUG00000016594	0.703243569566275	9.20841181084597e-11	--	6
XLOC_003488	ENSMMUG00000000892	0.716518649561883	2.78554956878452e-11	2	6
XLOC_003488	ENSMMUG00000012145	0.727864364404987	9.48974232528599e-12	--	6
XLOC_003488	ENSMMUG00000001909	0.716907403207641	2.6869617641978e-11	8	6
XLOC_003488	ENSMMUG00000004313	0.831212749886744	0	--	6
XLOC_003488	ENSMMUG00000012777	0.706926627509942	6.65263399923788e-11	2	6
XLOC_003488	ENSMMUG00000019591	0.709283892958198	5.38871169908361e-11	2	6
XLOC_003488	ENSMMUG00000001820	0.720368737960053	1.94435578748653e-11	2	6
XLOC_003488	ENSMMUG00000009844	0.715295136663783	3.11883852077699e-11	2	6
XLOC_003488	ENSMMUG00000002963	0.712943442991958	3.86921605866064e-11	--	6
XLOC_003488	ENSMMUG00000000424	0.736055077897473	4.21596091371157e-12	--	6
XLOC_003488	ENSMMUG00000001900	-0.767446653955968	1.3944401189292e-13	--	6
XLOC_003488	ENSMMUG00000018025	0.733469920213178	5.46385159339025e-12	7	6
XLOC_003488	ENSMMUG00000023396	0.740899441329683	2.57216470345156e-12	2	6
XLOC_003488	ENSMMUG00000029791	0.718414385673814	2.33537633675951e-11	2	6
XLOC_003488	ENSMMUG00000004751	0.743655763669369	1.93245419666255e-12	--	6
XLOC_003488	ENSMMUG00000003200	0.706691486966314	6.79314382523444e-11	2	6
XLOC_003488	ENSMMUG00000029287	0.714284230202824	3.42259554031443e-11	2	6
XLOC_003488	ENSMMUG00000018446	0.708647624279138	5.70523628340425e-11	--	6
XLOC_003488	ENSMMUG00000017443	0.73715896041832	3.77076148083688e-12	--	6
XLOC_003488	ENSMMUG00000011898	0.714849450271967	3.24944515739389e-11	--	6
XLOC_003488	ENSMMUG00000019836	0.71271650821403	3.95010690823483e-11	7	6
XLOC_003488	ENSMMUG00000000527	0.707969922364777	6.06181771445335e-11	--	6
XLOC_003488	ENSMMUG00000021805	0.788302437398854	1.06581410364015e-14	2	6
XLOC_003488	ENSMMUG00000014039	0.719209579549588	2.16799911356702e-11	7	6
XLOC_003488	ENSMMUG00000014122	0.714575975974072	3.33215677272847e-11	--	6
XLOC_003488	ENSMMUG00000005847	0.705013959063372	7.88107357152512e-11	2	6
XLOC_003488	ENSMMUG00000018519	0.790874331503728	7.54951656745106e-15	7	6
XLOC_003488	ENSMMUG00000011348	0.71318305355678	3.7855052426039e-11	2	6
XLOC_003488	ENSMMUG00000012661	0.74514874003924	1.65245594985208e-12	2	6
XLOC_003488	ENSMMUG00000014633	0.81428546001608	4.44089209850063e-16	2	6
XLOC_003488	ENSMMUG00000020787	0.717843075343825	2.46316300689386e-11	2	6
XLOC_003488	ENSMMUG00000018557	0.715242472506534	3.13402637175386e-11	--	6
XLOC_003488	ENSMMUG00000002564	0.77966050453622	3.19744231092045e-14	2	6
XLOC_003488	ENSMMUG00000010342	0.741416939378189	2.43849385128669e-12	--	6
XLOC_003488	ENSMMUG00000012068	0.708394559000929	5.8359983512446e-11	--	6
XLOC_003488	ENSMMUG00000003414	0.725266217074206	1.22009069514206e-11	2	6
XLOC_003488	ENSMMUG00000014953	0.739204657675161	3.06155101270633e-12	7	6
XLOC_003488	ENSMMUG00000012569	0.74533173704329	1.62092561595273e-12	2	6
XLOC_003488	ENSMMUG00000019617	0.752612021536882	7.4362738189393e-13	7	6
XLOC_003488	ENSMMUG00000021559	0.732484258638284	6.0267346668752e-12	--	6
XLOC_003488	ENSMMUG00000023778	0.748235026210316	1.19193543923757e-12	--	6
XLOC_003488	ENSMMUG00000006602	0.711761502642851	4.30853130950481e-11	--	6
XLOC_003488	ENSMMUG00000012694	0.756969752511933	4.60520510614515e-13	2	6
XLOC_003488	ENSMMUG00000020040	0.711542938224944	4.39481784297868e-11	--	6
XLOC_003488	ENSMMUG00000012094	0.720358362972031	1.94626537108888e-11	7	6
XLOC_003488	ENSMMUG00000021759	0.720140207045742	1.98663308026426e-11	7	6
XLOC_003488	ENSMMUG00000005314	0.742288927508792	2.22799556581776e-12	--	6
XLOC_002971	ENSMMUG00000003431	0.760682539580118	3.03757019537443e-13	10	--
XLOC_002971	ENSMMUG00000005892	0.705683512110587	7.42830241762249e-11	--	--
XLOC_002971	ENSMMUG00000013768	0.789785390678901	8.88178419700125e-15	--	--
XLOC_002971	ENSMMUG00000016690	0.829506915666683	0	--	--
XLOC_002971	ENSMMUG00000018340	0.867829987141172	0	10	--
XLOC_002971	ENSMMUG00000018992	-0.705585942886429	7.49269535305075e-11	--	--
XLOC_002971	ENSMMUG00000012418	0.724589264296598	1.3020251543594e-11	--	--
XLOC_002971	ENSMMUG00000008165	0.766728265323512	1.51656465163796e-13	10	--
XLOC_002971	ENSMMUG00000015608	0.829116159495521	0	10	--
XLOC_002971	ENSMMUG00000012634	0.774819826899133	5.77315972805081e-14	--	--
XLOC_002971	ENSMMUG00000018139	0.774746833381844	5.83977310952832e-14	--	--
XLOC_002971	ENSMMUG00000019156	0.846044079941135	0	--	--
XLOC_002971	ENSMMUG00000003276	0.701247524798925	1.09600328812576e-10	--	--
XLOC_002971	ENSMMUG00000009984	0.732285523315921	6.14686079813964e-12	--	--
XLOC_002971	ENSMMUG00000031164	0.710166554440614	4.97724084169704e-11	--	--
XLOC_002971	ENSMMUG00000030507	0.710203639133512	4.96063190524865e-11	10	--
XLOC_002971	ENSMMUG00000020745	0.711420903895732	4.44368986052268e-11	--	--
XLOC_002971	ENSMMUG00000017574	0.824995624935839	0	10	--
XLOC_002971	ENSMMUG00000001388	0.71564712185572	3.01927371992861e-11	--	--
XLOC_002971	ENSMMUG00000012482	0.739263321901338	3.04312131049755e-12	--	--
XLOC_002971	ENSMMUG00000009287	0.774034572645992	6.3504757008559e-14	--	--
XLOC_002971	ENSMMUG00000019493	0.713663297173409	3.62294638733829e-11	--	--
XLOC_002971	ENSMMUG00000006180	0.819041463928876	0	--	--
XLOC_002971	ENSMMUG00000016064	0.782652075829537	2.19824158875781e-14	--	--
XLOC_002971	ENSMMUG00000011166	0.801196065752462	1.77635683940025e-15	10	--
XLOC_002971	ENSMMUG00000022351	0.703875138827877	8.71214211883853e-11	--	--
XLOC_002971	ENSMMUG00000013880	0.713426169697874	3.70237174251997e-11	10	--
XLOC_002971	ENSMMUG00000004565	0.783244836808746	2.04281036531029e-14	10	--
XLOC_002971	ENSMMUG00000007584	0.771473291130329	8.65973959207622e-14	10	--
XLOC_002971	ENSMMUG00000014925	0.812797369049185	4.44089209850063e-16	--	--
XLOC_002971	ENSMMUG00000033306	0.802905007712869	1.33226762955019e-15	--	--
XLOC_002971	ENSMMUG00000010842	0.766387134248197	1.57651669496772e-13	--	--
XLOC_002971	ENSMMUG00000010358	0.822377554630493	0	10	--
XLOC_002971	ENSMMUG00000020241	0.834303112819479	0	--	--
XLOC_002971	ENSMMUG00000008818	0.773149769489114	7.0832228971085e-14	--	--
XLOC_002971	ENSMMUG00000005078	0.732505189863755	6.0143001689994e-12	--	--
XLOC_002971	ENSMMUG00000006488	0.739591908768261	2.94253510446651e-12	--	--
XLOC_002971	ENSMMUG00000017977	0.785198456162892	1.59872115546023e-14	10	--
XLOC_002971	ENSMMUG00000020515	0.838111968323957	0	10	--
XLOC_002971	ENSMMUG00000005927	0.881868466887402	0	10	--
XLOC_002971	ENSMMUG00000005766	0.826646094945935	0	10	--
XLOC_002971	ENSMMUG00000011008	0.811110355484742	4.44089209850063e-16	--	--
XLOC_002971	ENSMMUG00000008187	0.717434881384371	2.55853116470917e-11	10	--
XLOC_002971	ENSMMUG00000012181	0.747934364571159	1.23057120049452e-12	--	--
XLOC_002971	ENSMMUG00000009460	0.822857797402627	0	--	--
XLOC_002971	ENSMMUG00000023055	0.734335326924866	5.01132468855303e-12	10	--
XLOC_002971	ENSMMUG00000020620	0.709927219044303	5.0857540401239e-11	10	--
XLOC_002971	ENSMMUG00000014466	0.707233819983242	6.47319975399796e-11	--	--
XLOC_002971	ENSMMUG00000000754	0.741018269030732	2.54107845876206e-12	--	--
XLOC_002971	ENSMMUG00000013542	0.738384375115187	3.32889271703607e-12	10	--
XLOC_002971	ENSMMUG00000020112	0.761427372891305	2.78888023785839e-13	--	--
XLOC_002971	ENSMMUG00000017783	0.816361090582794	2.22044604925031e-16	10	--
XLOC_002971	ENSMMUG00000002551	0.855150825787111	0	10	--
XLOC_002971	ENSMMUG00000017703	0.735283282395727	4.55679938227149e-12	10	--
XLOC_002971	ENSMMUG00000003862	0.735656546792936	4.38871161634324e-12	10	--
XLOC_002971	ENSMMUG00000023795	0.726390313115129	1.09476872012237e-11	--	--
XLOC_002971	ENSMMUG00000021595	0.797569140730287	3.10862446895044e-15	--	--
XLOC_002971	ENSMMUG00000021012	0.756772192186058	4.70734562441066e-13	--	--
XLOC_002971	ENSMMUG00000023324	0.807127055083147	8.88178419700125e-16	10	--
XLOC_002971	ENSMMUG00000028979	0.712752622682331	3.93711729884672e-11	--	--
XLOC_002971	ENSMMUG00000020072	0.784502141438719	1.73194791841524e-14	--	--
XLOC_002971	ENSMMUG00000020491	0.843550005637415	0	10	--
XLOC_002971	ENSMMUG00000000123	0.779869788023398	3.10862446895044e-14	--	--
XLOC_002971	ENSMMUG00000015032	0.811591923063071	4.44089209850063e-16	--	--
XLOC_002971	ENSMMUG00000014185	0.870570408617329	0	10	--
XLOC_002971	ENSMMUG00000003902	0.728823765499524	8.64242011289207e-12	--	--
XLOC_002971	ENSMMUG00000031896	0.831555746467719	0	--	--
XLOC_002971	ENSMMUG00000004712	0.808708082735982	6.66133814775094e-16	--	--
XLOC_002971	ENSMMUG00000000368	0.842345035744973	0	10	--
XLOC_002971	ENSMMUG00000017342	0.82090494343786	0	--	--
XLOC_002971	ENSMMUG00000016223	0.828101594008062	0	10	--
XLOC_002971	ENSMMUG00000011835	0.861690750627759	0	10	--
XLOC_002971	ENSMMUG00000017588	0.845960159165871	0	--	--
XLOC_002971	ENSMMUG00000003713	0.851870414681098	0	10	--
XLOC_004095	ENSMMUG00000008722	-0.733637517261123	5.37325739458083e-12	--	--
XLOC_004095	ENSMMUG00000009460	-0.70793586662972	6.08029182558312e-11	--	--
XLOC_004095	ENSMMUG00000030507	-0.716846956012771	2.7020830017932e-11	10	--
XLOC_003207	ENSMMUG00000025317	0.796568582648056	3.5527136788005e-15	--	--
XLOC_003207	ENSMMUG00000036688	0.796568582648056	3.5527136788005e-15	--	--
XLOC_003207	ENSMMUG00000033115	0.980548543970904	0	--	--
XLOC_003207	ENSMMUG00000037377	0.752200341025844	7.7760020644746e-13	--	--
XLOC_003207	ENSMMUG00000016163	0.715688433586942	3.00777180939349e-11	2	--
XLOC_003207	ENSMMUG00000034014	0.796568582648056	3.5527136788005e-15	--	--
XLOC_003207	ENSMMUG00000031664	0.748598584380354	1.14641629522794e-12	--	--
XLOC_003207	ENSMMUG00000012900	0.740805962380911	2.59725574380809e-12	2	--
XLOC_003207	ENSMMUG00000035356	0.898795803165632	0	2	--
XLOC_003207	ENSMMUG00000027267	0.796568582648056	3.5527136788005e-15	--	--
XLOC_003207	ENSMMUG00000033528	0.766334269041973	1.58761892521397e-13	--	--
XLOC_003207	ENSMMUG00000026595	0.796568582648056	3.5527136788005e-15	--	--
XLOC_003207	ENSMMUG00000023905	0.760406587024563	3.13082892944294e-13	--	--
XLOC_003207	ENSMMUG00000037437	0.706960906244844	6.63238353126872e-11	--	--
XLOC_003207	ENSMMUG00000001698	0.891054049682327	0	2	--
XLOC_003207	ENSMMUG00000027762	0.796568582648056	3.5527136788005e-15	--	--
XLOC_003207	ENSMMUG00000028295	0.796568582648056	3.5527136788005e-15	--	--
XLOC_003207	ENSMMUG00000037199	0.796568582648056	3.5527136788005e-15	--	--
XLOC_003207	ENSMMUG00000032770	0.796568582648056	3.5527136788005e-15	--	--
XLOC_003207	ENSMMUG00000036959	0.796568582648056	3.5527136788005e-15	--	--
XLOC_003207	ENSMMUG00000015196	0.786546166817566	1.33226762955019e-14	2	--
XLOC_003207	ENSMMUG00000034402	0.796568582648056	3.5527136788005e-15	--	--
XLOC_003207	ENSMMUG00000030096	0.720137259651475	1.98718819177657e-11	2	--
XLOC_003207	ENSMMUG00000036163	0.726329393005569	1.10125242258619e-11	--	--
XLOC_003207	ENSMMUG00000018072	0.701578136428989	1.06494812968094e-10	2	--
XLOC_003207	ENSMMUG00000035947	0.794405882859207	4.88498130835069e-15	--	--
XLOC_003207	ENSMMUG00000017536	0.796568582648056	3.5527136788005e-15	--	--
XLOC_003207	ENSMMUG00000037148	0.796568582648056	3.5527136788005e-15	--	--
XLOC_003207	ENSMMUG00000028210	0.748696343937557	1.13464793116691e-12	--	--
XLOC_003207	ENSMMUG00000007199	0.701459612485698	1.07598374654572e-10	--	--
XLOC_003207	ENSMMUG00000032722	0.796568582648056	3.5527136788005e-15	--	--
XLOC_003207	ENSMMUG00000036181	0.796568582648056	3.5527136788005e-15	--	--
XLOC_003207	ENSMMUG00000003214	0.768159056300767	1.28341781646668e-13	2	--
XLOC_003207	ENSMMUG00000027865	0.954385214959033	0	--	--
XLOC_003207	ENSMMUG00000036595	0.796568582648056	3.5527136788005e-15	--	--
XLOC_003207	ENSMMUG00000031666	0.796568582648056	3.5527136788005e-15	--	--
XLOC_002698	ENSMMUG00000016690	0.756022535545631	5.11590769747272e-13	--	--
XLOC_002698	ENSMMUG00000008722	0.711260146795768	4.50890436098916e-11	--	--
XLOC_002698	ENSMMUG00000018340	0.750559361737294	9.29034627006331e-13	10	--
XLOC_002698	ENSMMUG00000011008	0.703048412905159	9.36712929444639e-11	--	--
XLOC_002698	ENSMMUG00000009460	0.708149664468378	5.96522831131097e-11	--	--
XLOC_002698	ENSMMUG00000020620	0.742375760212656	2.20801155137451e-12	10	--
XLOC_002698	ENSMMUG00000015608	0.729431569015494	8.14370793023045e-12	10	--
XLOC_002698	ENSMMUG00000002551	0.733675818602669	5.3526072463228e-12	10	--
XLOC_002698	ENSMMUG00000018139	0.703411561657976	9.07385278026140e-11	--	--
XLOC_002698	ENSMMUG00000019812	0.745857499994183	1.53388413082212e-12	--	--
XLOC_002698	ENSMMUG00000021595	0.702380091081355	9.93063409282513e-11	--	--
XLOC_002698	ENSMMUG00000028762	0.712262433763065	4.11681799761254e-11	0	--
XLOC_002698	ENSMMUG00000020491	0.707950088268912	6.07256467333173e-11	10	--
XLOC_002698	ENSMMUG00000014185	0.703893146898795	8.69837535333318e-11	10	--
XLOC_002698	ENSMMUG00000003902	0.751694058755248	8.21565038222616e-13	--	--
XLOC_002698	ENSMMUG00000031896	0.727801809230802	9.54769596717142e-12	--	--
XLOC_002698	ENSMMUG00000000368	0.706020219436648	7.21009918436266e-11	10	--
XLOC_002698	ENSMMUG00000017342	0.720653691810192	1.89286364360441e-11	--	--
XLOC_002698	ENSMMUG00000016223	0.706558652212784	6.87379042574321e-11	10	--
XLOC_002698	ENSMMUG00000011835	0.715608911761103	3.02993186096501e-11	10	--
XLOC_002698	ENSMMUG00000020515	0.754457453165828	6.07736083679811e-13	10	--
XLOC_002698	ENSMMUG00000005927	0.73927198629823	3.04045677523845e-12	10	--
XLOC_002698	ENSMMUG00000017588	0.712464881803647	4.04167810330591e-11	--	--
XLOC_008872	ENSMMUG00000013768	0.751326846384445	8.54871728961371e-13	--	--
XLOC_008872	ENSMMUG00000016690	0.835285634501497	0	--	--
XLOC_008872	ENSMMUG00000018340	0.855168670491071	0	10	--
XLOC_008872	ENSMMUG00000018992	-0.736932284650299	3.85824705517734e-12	--	--
XLOC_008872	ENSMMUG00000012418	0.740650811091892	2.63922217413892e-12	--	--
XLOC_008872	ENSMMUG00000016616	0.747646484784915	1.26898491714655e-12	10	--
XLOC_008872	ENSMMUG00000015608	0.866969017303459	0	10	--
XLOC_008872	ENSMMUG00000018139	0.858653289436679	0	--	--
XLOC_008872	ENSMMUG00000019156	0.856034119472842	0	--	--
XLOC_008872	ENSMMUG00000006915	0.718325453011166	2.35482744415094e-11	10	--
XLOC_008872	ENSMMUG00000003276	0.733544644842744	5.42321743068896e-12	--	--
XLOC_008872	ENSMMUG00000009984	0.70339535504132	9.08673136734706e-11	--	--
XLOC_008872	ENSMMUG00000031164	0.834488389587356	0	--	--
XLOC_008872	ENSMMUG00000020745	0.745364773317829	1.61559654543453e-12	--	--
XLOC_008872	ENSMMUG00000019493	0.754794920285898	5.85753667792233e-13	--	--
XLOC_008872	ENSMMUG00000006180	0.829508628133951	0	--	--
XLOC_008872	ENSMMUG00000016064	0.825618898324634	0	--	--
XLOC_008872	ENSMMUG00000011166	0.770888741737851	9.28146448586631e-14	10	--
XLOC_008872	ENSMMUG00000004565	0.753986975067158	6.3993255139394e-13	10	--
XLOC_008872	ENSMMUG00000007584	0.884416196907798	0	10	--
XLOC_008872	ENSMMUG00000019177	0.776961443412504	4.44089209850063e-14	10	--
XLOC_008872	ENSMMUG00000033306	0.888653591143528	0	--	--
XLOC_008872	ENSMMUG00000010358	0.846104588847506	0	10	--
XLOC_008872	ENSMMUG00000020241	0.883560210987653	0	--	--
XLOC_008872	ENSMMUG00000019439	0.723754004208309	1.41038292156281e-11	--	--
XLOC_008872	ENSMMUG00000005078	0.730194325564262	7.55662199480867e-12	--	--
XLOC_008872	ENSMMUG00000006488	0.803097096733032	1.33226762955019e-15	--	--
XLOC_008872	ENSMMUG00000017977	0.839828779651433	0	10	--
XLOC_008872	ENSMMUG00000020515	0.908409838978247	0	10	--
XLOC_008872	ENSMMUG00000002151	0.704715725900952	8.09108335886322e-11	--	--
XLOC_008872	ENSMMUG00000005927	0.914348011636451	0	10	--
XLOC_008872	ENSMMUG00000005766	0.881352542072446	0	10	--
XLOC_008872	ENSMMUG00000011008	0.820739397219014	0	--	--
XLOC_008872	ENSMMUG00000008187	0.721274507204607	1.78512760129479e-11	10	--
XLOC_008872	ENSMMUG00000023055	0.756366476862765	4.92272889118794e-13	10	--
XLOC_008872	ENSMMUG00000000754	0.722075914972078	1.65467639590133e-11	--	--
XLOC_008872	ENSMMUG00000013542	0.820208422996891	0	10	--
XLOC_008872	ENSMMUG00000020112	0.740442943553319	2.69606559299973e-12	--	--
XLOC_008872	ENSMMUG00000017783	0.83193716698423	0	10	--
XLOC_008872	ENSMMUG00000002551	0.896583084310663	0	10	--
XLOC_008872	ENSMMUG00000017703	0.730088765547797	7.63522578495213e-12	10	--
XLOC_008872	ENSMMUG00000003862	0.759718990036322	3.38395977905748e-13	10	--
XLOC_008872	ENSMMUG00000023795	0.727894532604487	9.46198674967036e-12	--	--
XLOC_008872	ENSMMUG00000021595	0.744096515799792	1.84541271153194e-12	--	--
XLOC_008872	ENSMMUG00000020072	0.764745552900329	1.90958360235527e-13	--	--
XLOC_008872	ENSMMUG00000002412	0.705776145435758	7.36763983155697e-11	--	--
XLOC_008872	ENSMMUG00000031708	0.70654155325486	6.88422652217469e-11	--	--
XLOC_008872	ENSMMUG00000015032	0.803126440234506	1.33226762955019e-15	--	--
XLOC_008872	ENSMMUG00000030386	0.719741233350523	2.06252792622763e-11	10	--
XLOC_008872	ENSMMUG00000031896	0.840652052589595	0	--	--
XLOC_008872	ENSMMUG00000022615	0.745643885378662	1.56852308919042e-12	--	--
XLOC_008872	ENSMMUG00000004712	0.828073115474315	0	--	--
XLOC_008872	ENSMMUG00000000368	0.811288570025501	4.44089209850063e-16	10	--
XLOC_008872	ENSMMUG00000017342	0.880308593453383	0	--	--
XLOC_008872	ENSMMUG00000016223	0.892196284211716	0	10	--
XLOC_008872	ENSMMUG00000011835	0.896405876177808	0	10	--
XLOC_008872	ENSMMUG00000002892	0.702562005612743	9.77413705527397e-11	--	--
XLOC_008872	ENSMMUG00000003431	0.714659537262435	3.30668825654357e-11	10	--
XLOC_008872	ENSMMUG00000008165	0.801215512954617	1.77635683940025e-15	10	--
XLOC_008872	ENSMMUG00000012634	0.770146624166039	1.01474384450739e-13	--	--
XLOC_008872	ENSMMUG00000017574	0.834945909893614	0	10	--
XLOC_008872	ENSMMUG00000023210	0.756771119276295	4.70734562441066e-13	10	--
XLOC_008872	ENSMMUG00000009287	0.782713819580976	2.17603712826531e-14	--	--
XLOC_008872	ENSMMUG00000017717	0.713205544880178	3.77775588589202e-11	10	--
XLOC_008872	ENSMMUG00000013880	0.758398387153926	3.92574861507455e-13	10	--
XLOC_008872	ENSMMUG00000014925	0.82198806802486	0	--	--
XLOC_008872	ENSMMUG00000010842	0.761652599263346	2.72004641033163e-13	--	--
XLOC_008872	ENSMMUG00000018536	0.715577170224405	3.03881364516201e-11	10	--
XLOC_008872	ENSMMUG00000000863	0.731546225199333	6.61382060229698e-12	10	--
XLOC_008872	ENSMMUG00000008818	0.779028699033116	3.46389583683049e-14	--	--
XLOC_008872	ENSMMUG00000031111	0.719903795556431	2.03128625031468e-11	10	--
XLOC_008872	ENSMMUG00000023097	0.753798761512436	6.53255227689442e-13	10	--
XLOC_008872	ENSMMUG00000012181	0.795177585832616	4.21884749357559e-15	--	--
XLOC_008872	ENSMMUG00000009460	0.862210385795188	0	--	--
XLOC_008872	ENSMMUG00000015374	0.77920640362478	3.37507799486048e-14	10	--
XLOC_008872	ENSMMUG00000020620	0.739584662604435	2.94475555051577e-12	10	--
XLOC_008872	ENSMMUG00000023324	0.822772638404777	0	10	--
XLOC_008872	ENSMMUG00000020491	0.924871976206922	0	10	--
XLOC_008872	ENSMMUG00000000123	0.786463956503342	1.33226762955019e-14	--	--
XLOC_008872	ENSMMUG00000014185	0.846759368232755	0	10	--
XLOC_008872	ENSMMUG00000003902	0.831673519730892	0	--	--
XLOC_008872	ENSMMUG00000017588	0.866279692294256	0	--	--
XLOC_008872	ENSMMUG00000003713	0.910986175319682	0	10	--
XLOC_006804	ENSMMUG00000021098	-0.70319951817714	9.24402776547595e-11	--	--
XLOC_007592	ENSMMUG00000002892	0.858888985156878	0	--	1
XLOC_007592	ENSMMUG00000003431	0.744209248846929	1.82387438485421e-12	10	1
XLOC_007592	ENSMMUG00000016690	0.702778750880876	9.59072821160589e-11	--	1
XLOC_007592	ENSMMUG00000023507	0.729122089968949	8.39417424458588e-12	--	1
XLOC_007592	ENSMMUG00000019156	0.740917148537888	2.56772381135306e-12	--	1
XLOC_007592	ENSMMUG00000009984	0.823064257574155	0	--	1
XLOC_007592	ENSMMUG00000033320	0.709232816622434	5.41349187699325e-11	--	1
XLOC_007592	ENSMMUG00000017574	0.7675363219679	1.38111744263369e-13	10	1
XLOC_007592	ENSMMUG00000009995	0.712845991700543	3.90376619918698e-11	0	1
XLOC_007592	ENSMMUG00000012406	0.706379993170453	6.9837025051811e-11	10	1
XLOC_007592	ENSMMUG00000035969	0.730676539086692	7.20645765284189e-12	--	1
XLOC_007592	ENSMMUG00000009999	0.709602256155927	5.23669996255194e-11	0	1
XLOC_007592	ENSMMUG00000023926	0.704526900279359	8.2267970213934e-11	9	1
XLOC_007592	ENSMMUG00000011166	0.730805259844349	7.11564140942755e-12	10	1
XLOC_007592	ENSMMUG00000004565	0.850304935257877	0	10	1
XLOC_007592	ENSMMUG00000033306	0.714256635322435	3.431277484367e-11	--	1
XLOC_007592	ENSMMUG00000014078	0.705583736513707	7.49416084744325e-11	4	1
XLOC_007592	ENSMMUG00000010358	0.706791150303983	6.73323619082566e-11	10	1
XLOC_007592	ENSMMUG00000003082	0.832714033534359	0	10	1
XLOC_007592	ENSMMUG00000030517	0.711584594814213	4.37823111099078e-11	--	1
XLOC_007592	ENSMMUG00000019953	0.765670753882475	1.71418435002124e-13	1	1
XLOC_007592	ENSMMUG00000034159	0.709232816622434	5.41349187699325e-11	--	1
XLOC_007592	ENSMMUG00000005766	0.73845575083848	3.30491189970417e-12	10	1
XLOC_007592	ENSMMUG00000012181	0.765175263000851	1.81632486828676e-13	--	1
XLOC_007592	ENSMMUG00000005605	0.820362812083735	0	10	1
XLOC_007592	ENSMMUG00000017783	0.7894920318406	9.10382880192628e-15	10	1
XLOC_007592	ENSMMUG00000023400	0.759499820573803	3.46833672892899e-13	--	1
XLOC_007592	ENSMMUG00000015355	0.751324323643532	8.55315818171221e-13	10	1
XLOC_007592	ENSMMUG00000022791	0.879709954569507	0	10	1
XLOC_007592	ENSMMUG00000036632	0.709232816622434	5.41349187699325e-11	--	1
XLOC_007592	ENSMMUG00000020491	0.720422132981984	1.93463023379081e-11	10	1
XLOC_007592	ENSMMUG00000014185	0.761827490187679	2.66453525910038e-13	10	1
XLOC_007592	ENSMMUG00000031896	0.80050415927338	1.99840144432528e-15	--	1
XLOC_007592	ENSMMUG00000010943	0.764259179095042	2.01838545876853e-13	--	1
XLOC_007592	ENSMMUG00000003927	0.746727289611501	1.3988810110277e-12	--	1
XLOC_007592	ENSMMUG00000017588	0.800482701733339	2.22044604925031e-15	--	1
XLOC_006884	ENSMMUG00000001900	0.734643747479786	4.85878004496954e-12	--	--
XLOC_007038	ENSMMUG00000027559	0.730069590429989	7.64965868427225e-12	--	0
XLOC_007038	ENSMMUG00000035370	0.786045435929721	1.4210854715202e-14	--	0
XLOC_007038	ENSMMUG00000033816	0.726550101192548	1.07798214799004e-11	--	0
XLOC_007038	ENSMMUG00000023846	0.730069590429988	7.64965868427225e-12	--	0
XLOC_007038	ENSMMUG00000027832	0.730069590429989	7.64965868427225e-12	--	0
XLOC_007038	ENSMMUG00000020301	0.760040806534368	3.26405569239796e-13	--	0
XLOC_007038	ENSMMUG00000033104	0.730069590429988	7.64965868427225e-12	--	0
XLOC_007038	ENSMMUG00000001954	0.730069590429989	7.64965868427225e-12	--	0
XLOC_007038	ENSMMUG00000006218	0.795650704153041	3.99680288865056e-15	--	0
XLOC_007038	ENSMMUG00000022269	0.71383845676325	3.56532581236024e-11	--	0
XLOC_007038	ENSMMUG00000032951	0.730069590429989	7.64965868427225e-12	--	0
XLOC_004220	ENSMMUG00000027851	0.758981077937078	3.67705865755852e-13	--	--
XLOC_004220	ENSMMUG00000030319	0.811806106483745	4.44089209850063e-16	--	--
XLOC_004220	ENSMMUG00000036382	0.746526772165083	1.4290790772975e-12	--	--
XLOC_004220	ENSMMUG00000004196	0.713255850063587	3.76043640670787e-11	--	--
XLOC_004220	ENSMMUG00000013070	0.705412650306345	7.60840279667718e-11	1	--
XLOC_004220	ENSMMUG00000029066	0.738895386129382	3.1596947280832e-12	1	--
XLOC_004220	ENSMMUG00000029918	0.702946451061176	9.45108435956854e-11	1	--
XLOC_004220	ENSMMUG00000027882	0.736268599071792	4.12603284871693e-12	--	--
XLOC_004220	ENSMMUG00000026975	0.794336257180071	4.88498130835069e-15	--	--
XLOC_004220	ENSMMUG00000035980	0.710078596478273	5.01687580367616e-11	--	--
XLOC_004220	ENSMMUG00000032409	0.731813111146029	6.44151398887516e-12	--	--
XLOC_004220	ENSMMUG00000000849	0.73533322738203	4.53392878796421e-12	--	--
XLOC_004220	ENSMMUG00000035959	0.704628295765521	8.15365552853109e-11	--	--
XLOC_004220	ENSMMUG00000024636	0.738228053238178	3.382405466823e-12	--	--
XLOC_004220	ENSMMUG00000031317	0.702347979776013	9.95850069074322e-11	--	--
XLOC_004220	ENSMMUG00000006910	0.739572119881115	2.94830826419457e-12	1	--
XLOC_004220	ENSMMUG00000028737	0.707847201225921	6.1286309360753e-11	--	--
XLOC_004220	ENSMMUG00000024742	0.743780385297083	1.90736315630602e-12	--	--
XLOC_002929	ENSMMUG00000023282	0.755326027204836	5.52446977053478e-13	8	--
XLOC_002929	ENSMMUG00000000199	0.713707788480194	3.60822483003176e-11	--	--
XLOC_006582	ENSMMUG00000013768	0.776127786519996	4.9293902293357e-14	--	1
XLOC_006582	ENSMMUG00000016690	0.848911064404411	0	--	1
XLOC_006582	ENSMMUG00000018340	0.87437103395693	0	10	1
XLOC_006582	ENSMMUG00000018992	-0.772349177201246	7.8159700933611e-14	--	1
XLOC_006582	ENSMMUG00000012418	0.764264604467459	2.01616501271928e-13	--	1
XLOC_006582	ENSMMUG00000021026	0.741673702589988	2.37454500506828e-12	--	1
XLOC_006582	ENSMMUG00000028609	0.712826516343328	3.91069399086064e-11	--	1
XLOC_006582	ENSMMUG00000015608	0.890697350862498	0	10	1
XLOC_006582	ENSMMUG00000018139	0.856677664432656	0	--	1
XLOC_006582	ENSMMUG00000019156	0.856169606081424	0	--	1
XLOC_006582	ENSMMUG00000006915	0.725715279348047	1.16846532449699e-11	10	1
XLOC_006582	ENSMMUG00000003276	0.705295925344678	7.68727304034655e-11	--	1
XLOC_006582	ENSMMUG00000031164	0.799698830607479	2.22044604925031e-15	--	1
XLOC_006582	ENSMMUG00000020745	0.710783646910582	4.70756766901559e-11	--	1
XLOC_006582	ENSMMUG00000012482	0.730691466060117	7.19579951180549e-12	--	1
XLOC_006582	ENSMMUG00000031833	0.70791480754847	6.09174932719725e-11	1	1
XLOC_006582	ENSMMUG00000019493	0.796993998198116	3.33066907387547e-15	--	1
XLOC_006582	ENSMMUG00000006180	0.870098656896079	0	--	1
XLOC_006582	ENSMMUG00000016064	0.786084883759751	1.4210854715202e-14	--	1
XLOC_006582	ENSMMUG00000011166	0.784451501488778	1.73194791841524e-14	10	1
XLOC_006582	ENSMMUG00000004565	0.789185390201127	9.32587340685131e-15	10	1
XLOC_006582	ENSMMUG00000007584	0.86332345471234	0	10	1
XLOC_006582	ENSMMUG00000019177	0.793411228170161	5.32907051820075e-15	10	1
XLOC_006582	ENSMMUG00000033306	0.894195786378063	0	--	1
XLOC_006582	ENSMMUG00000010358	0.833900071479591	0	10	1
XLOC_006582	ENSMMUG00000020241	0.922417505744249	0	--	1
XLOC_006582	ENSMMUG00000005078	0.759607360367567	3.42836870004248e-13	--	1
XLOC_006582	ENSMMUG00000006488	0.788425502456254	1.04360964314765e-14	--	1
XLOC_006582	ENSMMUG00000017977	0.817932505129141	0	10	1
XLOC_006582	ENSMMUG00000000373	-0.720764542709835	1.87319049160806e-11	--	1
XLOC_006582	ENSMMUG00000020515	0.926314882797073	0	10	1
XLOC_006582	ENSMMUG00000002151	0.765668715497338	1.71418435002124e-13	--	1
XLOC_006582	ENSMMUG00000003297	0.710253126422685	4.93853846705861e-11	6	1
XLOC_006582	ENSMMUG00000005927	0.937520100113159	0	10	1
XLOC_006582	ENSMMUG00000004523	-0.70443309160926	8.29505353294735e-11	--	1
XLOC_006582	ENSMMUG00000000777	0.723006786729399	1.51458845465413e-11	--	1
XLOC_006582	ENSMMUG00000005766	0.888434993796784	0	10	1
XLOC_006582	ENSMMUG00000011129	0.719867543905116	2.03821404198834e-11	--	1
XLOC_006582	ENSMMUG00000019275	0.703005439323781	9.40243438662947e-11	--	1
XLOC_006582	ENSMMUG00000011008	0.849804899582568	0	--	1
XLOC_006582	ENSMMUG00000008187	0.799001221166403	2.66453525910038e-15	10	1
XLOC_006582	ENSMMUG00000023055	0.791698758974949	6.66133814775094e-15	10	1
XLOC_006582	ENSMMUG00000000754	0.760641775196061	3.05089287166993e-13	--	1
XLOC_006582	ENSMMUG00000020112	0.75479001460242	5.85975712397158e-13	--	1
XLOC_006582	ENSMMUG00000013542	0.813652910463316	4.44089209850063e-16	10	1
XLOC_006582	ENSMMUG00000017783	0.883030810407626	0	10	1
XLOC_006582	ENSMMUG00000002551	0.946361895751676	0	10	1
XLOC_006582	ENSMMUG00000017703	0.73024104328151	7.52198303644036e-12	10	1
XLOC_006582	ENSMMUG00000003862	0.77200908972869	8.12683254025615e-14	10	1
XLOC_006582	ENSMMUG00000023795	0.740909068978802	2.56972221279739e-12	--	1
XLOC_006582	ENSMMUG00000021595	0.786140398223278	1.4210854715202e-14	--	1
XLOC_006582	ENSMMUG00000020072	0.782817610729208	2.1316282072803e-14	--	1
XLOC_006582	ENSMMUG00000016123	0.74763099446495	1.27098331859088e-12	--	1
XLOC_006582	ENSMMUG00000023510	0.709309809748458	5.37618838336584e-11	--	1
XLOC_006582	ENSMMUG00000015032	0.833918762487092	0	--	1
XLOC_006582	ENSMMUG00000030386	0.747487864609128	1.29052324382428e-12	10	1
XLOC_006582	ENSMMUG00000031896	0.889432310985334	0	--	1
XLOC_006582	ENSMMUG00000022615	0.715158491271785	3.15836246045365e-11	--	1
XLOC_006582	ENSMMUG00000004712	0.845632440381318	0	--	1
XLOC_006582	ENSMMUG00000000368	0.823830734702093	0	10	1
XLOC_006582	ENSMMUG00000017342	0.866550883927541	0	--	1
XLOC_006582	ENSMMUG00000016223	0.8846719441248	0	10	1
XLOC_006582	ENSMMUG00000010392	0.704878615682316	7.97570898214417e-11	--	1
XLOC_006582	ENSMMUG00000011835	0.918049503743447	0	10	1
XLOC_006582	ENSMMUG00000003431	0.702635785290992	9.71134284100117e-11	10	1
XLOC_006582	ENSMMUG00000008165	0.793996035293404	4.88498130835069e-15	10	1
XLOC_006582	ENSMMUG00000012634	0.78946830372201	9.10382880192628e-15	--	1
XLOC_006582	ENSMMUG00000017574	0.830588736259033	0	10	1
XLOC_006582	ENSMMUG00000023210	0.710149968236484	4.98467933596203e-11	10	1
XLOC_006582	ENSMMUG00000009287	0.792754676794886	5.77315972805081e-15	--	1
XLOC_006582	ENSMMUG00000005450	0.741444784065456	2.43138842392909e-12	10	1
XLOC_006582	ENSMMUG00000019991	0.702543428978205	9.78999104006562e-11	--	1
XLOC_006582	ENSMMUG00000013880	0.751390394929348	8.4909856923332e-13	10	1
XLOC_006582	ENSMMUG00000022351	0.729003180595528	8.49231795996275e-12	--	1
XLOC_006582	ENSMMUG00000014925	0.80574678464728	8.88178419700125e-16	--	1
XLOC_006582	ENSMMUG00000010842	0.787676050758566	1.15463194561016e-14	--	1
XLOC_006582	ENSMMUG00000012407	0.725881150150047	1.14992459998575e-11	10	1
XLOC_006582	ENSMMUG00000000863	0.750175982435736	9.68114477473137e-13	10	1
XLOC_006582	ENSMMUG00000008818	0.822309575950441	0	--	1
XLOC_006582	ENSMMUG00000010117	0.720879659754563	1.85296222809939e-11	--	1
XLOC_006582	ENSMMUG00000023097	0.710090165855679	5.01163555099993e-11	10	1
XLOC_006582	ENSMMUG00000012181	0.792780070721832	5.77315972805081e-15	--	1
XLOC_006582	ENSMMUG00000009460	0.880629195552217	0	--	1
XLOC_006582	ENSMMUG00000015374	0.831650497798057	0	10	1
XLOC_006582	ENSMMUG00000020620	0.73405616427666	5.15321119110013e-12	10	1
XLOC_006582	ENSMMUG00000030523	0.719689939613895	2.07249772898876e-11	1	1
XLOC_006582	ENSMMUG00000023324	0.864208203327814	0	10	1
XLOC_006582	ENSMMUG00000005131	0.710843569962259	4.68212135729118e-11	--	1
XLOC_006582	ENSMMUG00000004103	0.752783548461922	7.29860616388578e-13	--	1
XLOC_006582	ENSMMUG00000020491	0.907793627223175	0	10	1
XLOC_006582	ENSMMUG00000000123	0.768391156465862	1.24789067967868e-13	--	1
XLOC_006582	ENSMMUG00000014185	0.900856723649631	0	10	1
XLOC_006582	ENSMMUG00000003902	0.800565116922751	1.99840144432528e-15	--	1
XLOC_006582	ENSMMUG00000015260	0.702584698664867	9.75477476572451e-11	10	1
XLOC_006582	ENSMMUG00000017588	0.887179248013952	0	--	1
XLOC_006582	ENSMMUG00000007973	0.73044379748002	7.37343519574551e-12	--	1
XLOC_006582	ENSMMUG00000003713	0.870205007706743	0	10	1
XLOC_005256	ENSMMUG00000018377	-0.715597214209186	3.03319591665741e-11	--	--
XLOC_001818	ENSMMUG00000002877	0.701031951284975	1.11671560887316e-10	10	--
XLOC_001818	ENSMMUG00000013768	0.78008906284455	3.01980662698043e-14	--	--
XLOC_001818	ENSMMUG00000018340	0.737400170011812	3.67950114821269e-12	10	--
XLOC_001818	ENSMMUG00000012418	0.742711810919004	2.13207229649015e-12	--	--
XLOC_001818	ENSMMUG00000023507	0.754685198629921	5.92859095149834e-13	--	--
XLOC_001818	ENSMMUG00000006627	0.715588079150795	3.03574942961404e-11	10	--
XLOC_001818	ENSMMUG00000002667	0.717756395671463	2.48312481687663e-11	--	--
XLOC_001818	ENSMMUG00000015608	0.732399012509673	6.07802697061288e-12	10	--
XLOC_001818	ENSMMUG00000018139	0.705280643279611	7.69766472785705e-11	--	--
XLOC_001818	ENSMMUG00000019156	0.793478327126899	5.32907051820075e-15	--	--
XLOC_001818	ENSMMUG00000009984	0.711041341484757	4.5991210839702e-11	--	--
XLOC_001818	ENSMMUG00000031164	0.7130344593829	3.83721943109094e-11	--	--
XLOC_001818	ENSMMUG00000030507	0.768618166566363	1.21458398893992e-13	10	--
XLOC_001818	ENSMMUG00000017574	0.716568676685801	2.77267098169887e-11	10	--
XLOC_001818	ENSMMUG00000001388	0.731079683346541	6.92557122761173e-12	--	--
XLOC_001818	ENSMMUG00000011498	0.725825312691038	1.15614184892365e-11	0	--
XLOC_001818	ENSMMUG00000004565	0.726476265154018	1.08570930024143e-11	10	--
XLOC_001818	ENSMMUG00000033306	0.705340065050005	7.65734142760266e-11	--	--
XLOC_001818	ENSMMUG00000010842	0.745370179876337	1.6144863224099e-12	--	--
XLOC_001818	ENSMMUG00000010358	0.720257656560713	1.96480609560012e-11	10	--
XLOC_001818	ENSMMUG00000017977	0.717344699929797	2.58006949138689e-11	10	--
XLOC_001818	ENSMMUG00000020515	0.709224847230168	5.41735545311894e-11	10	--
XLOC_001818	ENSMMUG00000005927	0.735208281186939	4.59121629603487e-12	10	--
XLOC_001818	ENSMMUG00000005766	0.728966296522182	8.5229601154424e-12	10	--
XLOC_001818	ENSMMUG00000012181	0.73831125581621	3.35376171278767e-12	--	--
XLOC_001818	ENSMMUG00000009460	0.770401836501996	9.83657599817889e-14	--	--
XLOC_001818	ENSMMUG00000017783	0.714354834430457	3.40050210212439e-11	10	--
XLOC_001818	ENSMMUG00000002551	0.744929498340246	1.69109171110904e-12	10	--
XLOC_001818	ENSMMUG00000017703	0.794607801936287	4.44089209850063e-15	10	--
XLOC_001818	ENSMMUG00000023795	0.712805191201353	3.91828791634907e-11	--	--
XLOC_001818	ENSMMUG00000021595	0.71208345182822	4.18436396643074e-11	--	--
XLOC_001818	ENSMMUG00000021012	0.728122719908438	9.25415299946053e-12	--	--
XLOC_001818	ENSMMUG00000020072	0.717152704124462	2.62647681381623e-11	--	--
XLOC_001818	ENSMMUG00000020491	0.76316436827361	2.28705943072782e-13	10	--
XLOC_001818	ENSMMUG00000014185	0.747907869753375	1.23412391417332e-12	10	--
XLOC_001818	ENSMMUG00000003902	0.728163196004586	9.21773768425282e-12	--	--
XLOC_001818	ENSMMUG00000003927	0.728106563783612	9.26858589878066e-12	--	--
XLOC_001818	ENSMMUG00000000368	0.719426015364248	2.12445616654122e-11	10	--
XLOC_001818	ENSMMUG00000017342	0.741311772280795	2.4651392038777e-12	--	--
XLOC_001818	ENSMMUG00000016223	0.747757240758653	1.25410792861658e-12	10	--
XLOC_001818	ENSMMUG00000011835	0.729873709676076	7.7982065249671e-12	10	--
XLOC_001818	ENSMMUG00000017588	0.818721939538796	0	--	--
XLOC_003483	ENSMMUG00000016690	0.834300834618489	0	--	1
XLOC_003483	ENSMMUG00000018340	0.830748716842432	0	10	1
XLOC_003483	ENSMMUG00000018992	-0.726036622683408	1.13282716540652e-11	--	1
XLOC_003483	ENSMMUG00000015608	0.823091606509917	0	10	1
XLOC_003483	ENSMMUG00000018139	0.770285784637985	9.99200722162641e-14	--	1
XLOC_003483	ENSMMUG00000019156	0.800190912233271	2.22044604925031e-15	--	1
XLOC_003483	ENSMMUG00000012482	0.769164253293216	1.13908882326541e-13	--	1
XLOC_003483	ENSMMUG00000019493	0.713407765346219	3.70858899145787e-11	--	1
XLOC_003483	ENSMMUG00000006180	0.839681775026294	0	--	1
XLOC_003483	ENSMMUG00000016064	0.765963534425607	1.65645275274073e-13	--	1
XLOC_003483	ENSMMUG00000011166	0.745210722577138	1.64179780881568e-12	10	1
XLOC_003483	ENSMMUG00000004565	0.774826348182986	5.77315972805081e-14	10	1
XLOC_003483	ENSMMUG00000007584	0.806847076578181	8.88178419700125e-16	10	1
XLOC_003483	ENSMMUG00000019177	0.762724920240243	2.40696351738734e-13	10	1
XLOC_003483	ENSMMUG00000033306	0.862542293618045	0	--	1
XLOC_003483	ENSMMUG00000010358	0.788296471654062	1.06581410364015e-14	10	1
XLOC_003483	ENSMMUG00000020241	0.85586744880115	0	--	1
XLOC_003483	ENSMMUG00000006488	0.746673823816147	1.406874616805e-12	--	1
XLOC_003483	ENSMMUG00000017977	0.783594992539397	1.95399252334028e-14	10	1
XLOC_003483	ENSMMUG00000020515	0.853551352507607	0	10	1
XLOC_003483	ENSMMUG00000005927	0.873526347425306	0	10	1
XLOC_003483	ENSMMUG00000005766	0.855190426947496	0	10	1
XLOC_003483	ENSMMUG00000011008	0.779295093515193	3.33066907387547e-14	--	1
XLOC_003483	ENSMMUG00000008187	0.732783550379936	5.85043125056472e-12	10	1
XLOC_003483	ENSMMUG00000023055	0.754612486478911	5.97522031853259e-13	10	1
XLOC_003483	ENSMMUG00000000754	0.711523304244882	4.40265601753254e-11	--	1
XLOC_003483	ENSMMUG00000013542	0.764190597248259	2.03392858111329e-13	10	1
XLOC_003483	ENSMMUG00000020112	0.739399243927146	3.00115488016672e-12	--	1
XLOC_003483	ENSMMUG00000017783	0.835326283451967	0	10	1
XLOC_003483	ENSMMUG00000002551	0.8622315269053	0	10	1
XLOC_003483	ENSMMUG00000017666	-0.716499243185486	2.79056777685582e-11	--	1
XLOC_003483	ENSMMUG00000021595	0.702928712404224	9.46576150795408e-11	--	1
XLOC_003483	ENSMMUG00000015032	0.749052566477375	1.0920153670213e-12	--	1
XLOC_003483	ENSMMUG00000031896	0.816424930254865	2.22044604925031e-16	--	1
XLOC_003483	ENSMMUG00000022615	0.719358120115241	2.13802309190214e-11	--	1
XLOC_003483	ENSMMUG00000004712	0.836979992281338	0	--	1
XLOC_003483	ENSMMUG00000000368	0.772780950807013	7.41628980449605e-14	10	1
XLOC_003483	ENSMMUG00000017342	0.798447650141788	2.66453525910038e-15	--	1
XLOC_003483	ENSMMUG00000016223	0.806557177930705	8.88178419700125e-16	10	1
XLOC_003483	ENSMMUG00000011835	0.852461179046308	0	10	1
XLOC_003483	ENSMMUG00000003431	0.75291730913789	7.19424519957101e-13	10	1
XLOC_003483	ENSMMUG00000008165	0.762886024892736	2.36255459640233e-13	10	1
XLOC_003483	ENSMMUG00000017574	0.822433862902247	0	10	1
XLOC_003483	ENSMMUG00000009287	0.762839685792354	2.37587727269783e-13	--	1
XLOC_003483	ENSMMUG00000005450	0.706654281118985	6.81565914817384e-11	10	1
XLOC_003483	ENSMMUG00000013880	0.76426263139035	2.01616501271928e-13	10	1
XLOC_003483	ENSMMUG00000014925	0.774694519006308	5.86197757002083e-14	--	1
XLOC_003483	ENSMMUG00000010842	0.73153855403144	6.61870558360533e-12	--	1
XLOC_003483	ENSMMUG00000008818	0.72843250609058	8.97903973395842e-12	--	1
XLOC_003483	ENSMMUG00000012181	0.746487353090839	1.43485223702555e-12	--	1
XLOC_003483	ENSMMUG00000009460	0.753113792944013	7.04103442217274e-13	--	1
XLOC_003483	ENSMMUG00000023324	0.791346850232784	7.105427357601e-15	10	1
XLOC_003483	ENSMMUG00000020491	0.840031659408172	0	10	1
XLOC_003483	ENSMMUG00000000123	0.767507447019065	1.3855583347322e-13	--	1
XLOC_003483	ENSMMUG00000014185	0.812018265826034	4.44089209850063e-16	10	1
XLOC_003483	ENSMMUG00000003902	0.753806343785806	6.52811138479592e-13	--	1
XLOC_003483	ENSMMUG00000017588	0.80927835279753	4.44089209850063e-16	--	1
XLOC_003483	ENSMMUG00000003713	0.853863189961872	0	10	1
XLOC_001971	ENSMMUG00000006659	0.7102209352075	4.95288254853676e-11	1	4
XLOC_001971	ENSMMUG00000019178	0.727532780266449	9.80060477218103e-12	1	4
XLOC_001971	ENSMMUG00000005604	0.704604803541211	8.17055312296588e-11	1	4
XLOC_009080	ENSMMUG00000035636	0.738163869181759	3.40460992731551e-12	--	--
XLOC_001923	ENSMMUG00000016690	0.761694104462292	2.70672373403613e-13	--	--
XLOC_001923	ENSMMUG00000018340	0.705805707701252	7.34838856430997e-11	10	--
XLOC_001923	ENSMMUG00000015608	0.731096414965857	6.91424695276055e-12	10	--
XLOC_001923	ENSMMUG00000018139	0.743027745363699	2.06323846896339e-12	--	--
XLOC_001923	ENSMMUG00000019156	0.720278342659343	1.96098692839541e-11	--	--
XLOC_001923	ENSMMUG00000031164	0.71352641130201	3.66859875811087e-11	--	--
XLOC_001923	ENSMMUG00000030507	0.721966470157533	1.6719514661645e-11	10	--
XLOC_001923	ENSMMUG00000006180	0.701063497634062	1.11366249555545e-10	--	--
XLOC_001923	ENSMMUG00000013880	0.716795785592494	2.71493938441836e-11	10	--
XLOC_001923	ENSMMUG00000033306	0.737383779776916	3.68549635254567e-12	--	--
XLOC_001923	ENSMMUG00000020241	0.765309186780128	1.7874590696465e-13	--	--
XLOC_001923	ENSMMUG00000017977	0.730286495257962	7.48823225649176e-12	10	--
XLOC_001923	ENSMMUG00000020515	0.780762084543366	2.79776202205539e-14	10	--
XLOC_001923	ENSMMUG00000005927	0.766733176792286	1.51434420558871e-13	10	--
XLOC_001923	ENSMMUG00000005766	0.752458160283269	7.56283924374657e-13	10	--
XLOC_001923	ENSMMUG00000009460	0.745446073519891	1.60182977992918e-12	--	--
XLOC_001923	ENSMMUG00000002551	0.775985825175721	5.01820807130571e-14	10	--
XLOC_001923	ENSMMUG00000021595	0.754280597514621	6.19504447740837e-13	--	--
XLOC_001923	ENSMMUG00000023324	0.708939113139975	5.55808732372043e-11	10	--
XLOC_001923	ENSMMUG00000020491	0.743446191377983	1.97530880541308e-12	10	--
XLOC_001923	ENSMMUG00000014185	0.713283085970476	3.75108832884052e-11	10	--
XLOC_001923	ENSMMUG00000003902	0.73520448766567	4.59299265287427e-12	--	--
XLOC_001923	ENSMMUG00000031896	0.717823567132393	2.46762610345286e-11	--	--
XLOC_001923	ENSMMUG00000017342	0.762739830062352	2.40252262528884e-13	--	--
XLOC_001923	ENSMMUG00000016223	0.75663199993452	4.78062034403592e-13	10	--
XLOC_001923	ENSMMUG00000011835	0.752686177016729	7.37632177560954e-13	10	--
XLOC_001923	ENSMMUG00000017588	0.793360888636313	5.32907051820075e-15	--	--
XLOC_001923	ENSMMUG00000003713	0.758925016950817	3.70148356410027e-13	10	--
XLOC_001923	ENSMMUG00000003041	0.715317107907469	3.11253245399712e-11	1	--
XLOC_002524	ENSMMUG00000005892	0.714575696216188	3.33224559057044e-11	--	--
XLOC_002524	ENSMMUG00000013768	0.755555961950282	5.38458166943201e-13	--	--
XLOC_002524	ENSMMUG00000016690	0.70228915195302	1.00097707900204e-10	--	--
XLOC_002524	ENSMMUG00000018340	0.762466824516734	2.47801779096335e-13	10	--
XLOC_002524	ENSMMUG00000018992	-0.736303820434943	4.11137790479188e-12	--	--
XLOC_002524	ENSMMUG00000012418	0.801068686870261	1.77635683940025e-15	--	--
XLOC_002524	ENSMMUG00000015608	0.765832418213411	1.68309810533174e-13	10	--
XLOC_002524	ENSMMUG00000012634	0.703772402949264	8.79110118034987e-11	--	--
XLOC_002524	ENSMMUG00000018139	0.766166289228602	1.61870516990348e-13	--	--
XLOC_002524	ENSMMUG00000019156	0.775100580104188	5.59552404411079e-14	--	--
XLOC_002524	ENSMMUG00000031164	0.717889321704224	2.45257147923894e-11	--	--
XLOC_002524	ENSMMUG00000030507	0.738945497338338	3.14370751652859e-12	10	--
XLOC_002524	ENSMMUG00000017574	0.71620196501999	2.86841661534254e-11	10	--
XLOC_002524	ENSMMUG00000006180	0.709776868192164	5.1550763657815e-11	--	--
XLOC_002524	ENSMMUG00000021679	0.711145120358312	4.55611104399622e-11	10	--
XLOC_002524	ENSMMUG00000007584	0.72166799510238	1.71991310082831e-11	10	--
XLOC_002524	ENSMMUG00000014925	0.723476061615587	1.4483303445445e-11	--	--
XLOC_002524	ENSMMUG00000033306	0.720292859112442	1.95830018867582e-11	--	--
XLOC_002524	ENSMMUG00000010842	0.743590408623874	1.94555482835312e-12	--	--
XLOC_002524	ENSMMUG00000010358	0.706368854174224	6.99058588793378e-11	10	--
XLOC_002524	ENSMMUG00000020241	0.734451114327814	4.9533710466676e-12	--	--
XLOC_002524	ENSMMUG00000006488	0.708384517413027	5.84123860392083e-11	--	--
XLOC_002524	ENSMMUG00000017977	0.715890289698022	2.95223845370174e-11	10	--
XLOC_002524	ENSMMUG00000020515	0.764803464616108	1.89626092605977e-13	10	--
XLOC_002524	ENSMMUG00000005927	0.789885888652867	8.65973959207622e-15	10	--
XLOC_002524	ENSMMUG00000005766	0.790027430090301	8.43769498715119e-15	10	--
XLOC_002524	ENSMMUG00000011129	0.713828062563229	3.5687230948156e-11	--	--
XLOC_002524	ENSMMUG00000012181	0.721510839079864	1.74567027499961e-11	--	--
XLOC_002524	ENSMMUG00000009460	0.748318322495235	1.18127729820117e-12	--	--
XLOC_002524	ENSMMUG00000017783	0.717360221762796	2.57633914202415e-11	10	--
XLOC_002524	ENSMMUG00000002551	0.769417980595385	1.10578213252666e-13	10	--
XLOC_002524	ENSMMUG00000030523	0.71180312303592	4.2922776444243e-11	1	--
XLOC_002524	ENSMMUG00000021595	0.716607417154024	2.76274558785872e-11	--	--
XLOC_002524	ENSMMUG00000023324	0.747092675499483	1.34581235045061e-12	10	--
XLOC_002524	ENSMMUG00000020491	0.791729816775082	6.66133814775094e-15	10	--
XLOC_002524	ENSMMUG00000014185	0.786145542069979	1.3988810110277e-14	10	--
XLOC_002524	ENSMMUG00000003902	0.701194246336434	1.10108810957854e-10	--	--
XLOC_002524	ENSMMUG00000004712	0.712074155538084	4.18789447564905e-11	--	--
XLOC_002524	ENSMMUG00000017342	0.752734944558145	7.33635374672303e-13	--	--
XLOC_002524	ENSMMUG00000016223	0.797436099332833	3.10862446895044e-15	10	--
XLOC_002524	ENSMMUG00000011835	0.778960307943515	3.48610029732299e-14	10	--
XLOC_002524	ENSMMUG00000017588	0.794824814809928	4.44089209850063e-15	--	--
XLOC_002524	ENSMMUG00000003713	0.722947942265426	1.52309276302276e-11	10	--
XLOC_005435	ENSMMUG00000023214	0.740639240552507	2.64233079860787e-12	1	--
XLOC_000327	ENSMMUG00000016690	0.736626581578462	3.97948340946641e-12	--	--
XLOC_000327	ENSMMUG00000018340	0.748973908789151	1.10134124042816e-12	10	--
XLOC_000327	ENSMMUG00000015608	0.757674533581333	4.25659507641285e-13	10	--
XLOC_000327	ENSMMUG00000019156	0.721855438055726	1.68962621671653e-11	--	--
XLOC_000327	ENSMMUG00000006180	0.780650039794507	2.8199664825479e-14	--	--
XLOC_000327	ENSMMUG00000033306	0.738650035651781	3.24007487506606e-12	--	--
XLOC_000327	ENSMMUG00000010358	0.726184268876399	1.11679554493094e-11	10	--
XLOC_000327	ENSMMUG00000020515	0.741711065648566	2.36544117626636e-12	10	--
XLOC_000327	ENSMMUG00000003297	0.706412129993211	6.96380730857982e-11	6	--
XLOC_000327	ENSMMUG00000005927	0.722999875490461	1.51558765537629e-11	10	--
XLOC_000327	ENSMMUG00000002551	0.739244629695364	3.04911651483053e-12	10	--
XLOC_000327	ENSMMUG00000020491	0.750526728885803	9.32143251475281e-13	10	--
XLOC_000327	ENSMMUG00000000123	0.758899619075615	3.71258579434652e-13	--	--
XLOC_000327	ENSMMUG00000031896	0.723957123465706	1.38329347976196e-11	--	--
XLOC_000327	ENSMMUG00000004712	0.732344152708522	6.11111161674671e-12	--	--
XLOC_000327	ENSMMUG00000011835	0.744881576115099	1.69952940609619e-12	10	--
XLOC_004140	ENSMMUG00000013768	0.770504876836279	9.72555369571637e-14	--	--
XLOC_004140	ENSMMUG00000016690	0.841469577171246	0	--	--
XLOC_004140	ENSMMUG00000018340	0.812143338259719	4.44089209850063e-16	10	--
XLOC_004140	ENSMMUG00000018992	-0.763121616784414	2.30038210702332e-13	--	--
XLOC_004140	ENSMMUG00000015608	0.825056076929758	0	10	--
XLOC_004140	ENSMMUG00000018139	0.803853413357773	1.33226762955019e-15	--	--
XLOC_004140	ENSMMUG00000019156	0.823314950332546	0	--	--
XLOC_004140	ENSMMUG00000006915	0.706532670546864	6.88966661499535e-11	10	--
XLOC_004140	ENSMMUG00000003276	0.710497800367239	4.83069140244652e-11	--	--
XLOC_004140	ENSMMUG00000031164	0.801775410322348	1.77635683940025e-15	--	--
XLOC_004140	ENSMMUG00000019493	0.719114177098015	2.18745022095845e-11	--	--
XLOC_004140	ENSMMUG00000006180	0.778053722340016	3.90798504668055e-14	--	--
XLOC_004140	ENSMMUG00000016064	0.747094782741586	1.34559030584569e-12	--	--
XLOC_004140	ENSMMUG00000011166	0.729779385502493	7.87059306617266e-12	10	--
XLOC_004140	ENSMMUG00000004565	0.72200432002807	1.66595626183152e-11	10	--
XLOC_004140	ENSMMUG00000007584	0.783764349381148	1.90958360235527e-14	10	--
XLOC_004140	ENSMMUG00000019177	0.732299715318112	6.13820105854757e-12	10	--
XLOC_004140	ENSMMUG00000033306	0.829918210634609	0	--	--
XLOC_004140	ENSMMUG00000010358	0.75099978243375	8.8573592904595e-13	10	--
XLOC_004140	ENSMMUG00000020241	0.827377252119472	0	--	--
XLOC_004140	ENSMMUG00000006488	0.728723932888406	8.72724115197343e-12	--	--
XLOC_004140	ENSMMUG00000015442	0.703367768195453	9.10875819215562e-11	--	--
XLOC_004140	ENSMMUG00000017977	0.768704825429308	1.20348175869367e-13	10	--
XLOC_004140	ENSMMUG00000020515	0.864912454441358	0	10	--
XLOC_004140	ENSMMUG00000002151	0.736842950286907	3.8933301027555e-12	--	--
XLOC_004140	ENSMMUG00000005927	0.844030610702398	0	10	--
XLOC_004140	ENSMMUG00000000777	0.747988092522965	1.22368781774185e-12	--	--
XLOC_004140	ENSMMUG00000005766	0.818650864444032	0	10	--
XLOC_004140	ENSMMUG00000011008	0.780716985631382	2.79776202205539e-14	--	--
XLOC_004140	ENSMMUG00000008187	0.772017364390143	8.12683254025615e-14	10	--
XLOC_004140	ENSMMUG00000013542	0.75632799728168	4.9427129056312e-13	10	--
XLOC_004140	ENSMMUG00000017783	0.804923809815599	1.11022302462516e-15	10	--
XLOC_004140	ENSMMUG00000002551	0.865054139443791	0	10	--
XLOC_004140	ENSMMUG00000017703	0.755333990243841	5.52002887843628e-13	10	--
XLOC_004140	ENSMMUG00000023795	0.711732690785666	4.31981117543501e-11	--	--
XLOC_004140	ENSMMUG00000019812	0.746864353780115	1.37889699658444e-12	--	--
XLOC_004140	ENSMMUG00000021595	0.745306632424193	1.62536650805123e-12	--	--
XLOC_004140	ENSMMUG00000020072	0.746530265323394	1.42863498808765e-12	--	--
XLOC_004140	ENSMMUG00000002412	0.718166243745475	2.39008812741304e-11	--	--
XLOC_004140	ENSMMUG00000015032	0.766307616897008	1.59205981731247e-13	--	--
XLOC_004140	ENSMMUG00000031896	0.84509070373024	0	--	--
XLOC_004140	ENSMMUG00000004712	0.732858940744101	5.80646641878957e-12	--	--
XLOC_004140	ENSMMUG00000000368	0.76618572064284	1.61648472385423e-13	10	--
XLOC_004140	ENSMMUG00000017342	0.843143595711693	0	--	--
XLOC_004140	ENSMMUG00000016223	0.822261430617532	0	10	--
XLOC_004140	ENSMMUG00000011835	0.827943045206033	0	10	--
XLOC_004140	ENSMMUG00000008165	0.720744538919023	1.87672100082636e-11	10	--
XLOC_004140	ENSMMUG00000023507	0.716691041623665	2.74142930578591e-11	--	--
XLOC_004140	ENSMMUG00000012634	0.722740319504229	1.553490669437e-11	--	--
XLOC_004140	ENSMMUG00000017574	0.767368869150719	1.4077627952247e-13	10	--
XLOC_004140	ENSMMUG00000023210	0.707435252835958	6.35806962634433e-11	10	--
XLOC_004140	ENSMMUG00000005450	0.711266984362685	4.50610659896711e-11	10	--
XLOC_004140	ENSMMUG00000013880	0.743042137990676	2.06012984449444e-12	10	--
XLOC_004140	ENSMMUG00000014925	0.726567125184579	1.07620579115064e-11	--	--
XLOC_004140	ENSMMUG00000010842	0.718448533628508	2.32793784249452e-11	--	--
XLOC_004140	ENSMMUG00000012407	0.720591738884996	1.90394366939017e-11	10	--
XLOC_004140	ENSMMUG00000008818	0.753309438635511	6.89226453687297e-13	--	--
XLOC_004140	ENSMMUG00000013586	-0.723655718427278	1.42370559785832e-11	--	--
XLOC_004140	ENSMMUG00000012181	0.763825603424414	2.1227464230833e-13	--	--
XLOC_004140	ENSMMUG00000009460	0.804611635483082	1.11022302462516e-15	--	--
XLOC_004140	ENSMMUG00000020620	0.770597728002048	9.61453139325386e-14	10	--
XLOC_004140	ENSMMUG00000023324	0.776344468936561	4.79616346638068e-14	10	--
XLOC_004140	ENSMMUG00000010696	-0.709318516207413	5.37196953587227e-11	--	--
XLOC_004140	ENSMMUG00000020491	0.845260086109024	0	10	--
XLOC_004140	ENSMMUG00000000123	0.712781733669537	3.92668120241524e-11	--	--
XLOC_004140	ENSMMUG00000014185	0.819146797128496	0	10	--
XLOC_004140	ENSMMUG00000003902	0.828582039522287	0	--	--
XLOC_004140	ENSMMUG00000017588	0.861977265863264	0	--	--
XLOC_004140	ENSMMUG00000003713	0.80594221939693	8.88178419700125e-16	10	--
XLOC_004140	ENSMMUG00000003041	0.706679875968387	6.80016043475007e-11	1	--
XLOC_007311	ENSMMUG00000034614	0.763073262457426	2.31370478331883e-13	--	--
XLOC_007311	ENSMMUG00000019178	0.730379852139129	7.41984251817485e-12	1	--
XLOC_007311	ENSMMUG00000012534	0.702417759372206	9.89803794482214e-11	1	--
XLOC_007311	ENSMMUG00000012190	0.701018010184094	1.11807008096321e-10	1	--
XLOC_007311	ENSMMUG00000004069	0.72182716936798	1.694155926657e-11	1	--
XLOC_007311	ENSMMUG00000018070	0.704989562219531	7.89803777934139e-11	1	--
XLOC_007311	ENSMMUG00000021739	0.70737605411451	6.39168717952998e-11	1	--
XLOC_007311	ENSMMUG00000027415	0.713740391279638	3.59747787115339e-11	--	--
XLOC_007311	ENSMMUG00000035905	0.708416266907942	5.82467407639342e-11	--	--
XLOC_003013	ENSMMUG00000013579	0.784189841117436	1.82076576038526e-14	2	--
XLOC_003013	ENSMMUG00000021933	0.724706780451924	1.28743682381582e-11	--	--
XLOC_003013	ENSMMUG00000022693	0.707584016124373	6.27426999244562e-11	--	--
XLOC_003013	ENSMMUG00000010314	0.717769723154676	2.48006060132866e-11	--	--
XLOC_003013	ENSMMUG00000014167	0.782034648899394	2.37587727269783e-14	--	--
XLOC_003013	ENSMMUG00000021736	0.835141603106545	0	2	--
XLOC_003013	ENSMMUG00000014725	0.731806496257954	6.44573283636873e-12	1	--
XLOC_003013	ENSMMUG00000002493	0.803428306428087	1.33226762955019e-15	2	--
XLOC_003013	ENSMMUG00000012020	0.700084963913146	1.21220367077512e-10	--	--
XLOC_003013	ENSMMUG00000019838	0.701839634584077	1.04098063502533e-10	--	--
XLOC_003013	ENSMMUG00000006692	0.714303971960046	3.41642270029752e-11	--	--
XLOC_003013	ENSMMUG00000019978	0.765616180622105	1.72528658026749e-13	2	--
XLOC_003013	ENSMMUG00000000884	0.79723606566697	3.10862446895044e-15	2	--
XLOC_003013	ENSMMUG00000014388	0.7496603344831	1.02318153949454e-12	2	--
XLOC_003013	ENSMMUG00000002594	0.832897122566165	0	--	--
XLOC_003013	ENSMMUG00000019776	0.721827206154459	1.694155926657e-11	--	--
XLOC_003013	ENSMMUG00000003333	0.825758998954154	0	--	--
XLOC_003013	ENSMMUG00000015655	0.704059324523701	8.57229842665674e-11	--	--
XLOC_003013	ENSMMUG00000031320	0.789481859048157	9.10382880192628e-15	2	--
XLOC_003013	ENSMMUG00000004149	0.741568220461548	2.40074626844944e-12	--	--
XLOC_003013	ENSMMUG00000019932	0.745300937076043	1.62625468647093e-12	1	--
XLOC_003013	ENSMMUG00000029359	0.709913135789174	5.09219333366673e-11	--	--
XLOC_003013	ENSMMUG00000010506	0.751504912578743	8.38662472801843e-13	--	--
XLOC_003013	ENSMMUG00000010395	0.86026027215937	0	--	--
XLOC_003013	ENSMMUG00000000892	0.719033764472399	2.20397033956488e-11	2	--
XLOC_003013	ENSMMUG00000013543	0.868231718819714	0	2	--
XLOC_003013	ENSMMUG00000001291	0.824746067518332	0	2	--
XLOC_003013	ENSMMUG00000013342	0.755888833075863	5.19140286314723e-13	1	--
XLOC_003013	ENSMMUG00000030481	0.793456429639696	5.32907051820075e-15	2	--
XLOC_003013	ENSMMUG00000009690	0.770919415320729	9.2370555648813e-14	--	--
XLOC_003013	ENSMMUG00000001375	0.745322924908317	1.62270197279213e-12	--	--
XLOC_003013	ENSMMUG00000011758	0.829111792477698	0	2	--
XLOC_003013	ENSMMUG00000002589	0.874258522500938	0	--	--
XLOC_003013	ENSMMUG00000023015	0.834249639005818	0	2	--
XLOC_003013	ENSMMUG00000032105	0.866245995911696	0	2	--
XLOC_003013	ENSMMUG00000007070	0.744569502982673	1.756372824957e-12	--	--
XLOC_003013	ENSMMUG00000000296	0.859386094805896	0	8	--
XLOC_003013	ENSMMUG00000008407	0.806524033872013	8.88178419700125e-16	--	--
XLOC_003013	ENSMMUG00000009472	0.710342879868656	4.89870366493506e-11	--	--
XLOC_003013	ENSMMUG00000022799	0.803339013980258	1.33226762955019e-15	--	--
XLOC_003013	ENSMMUG00000002188	0.76922772060543	1.13020703906841e-13	2	--
XLOC_003013	ENSMMUG00000009078	0.785069195913828	1.59872115546023e-14	2	--
XLOC_003013	ENSMMUG00000006298	0.799823485412951	2.22044604925031e-15	--	--
XLOC_003013	ENSMMUG00000030852	0.787392176164477	1.19904086659517e-14	--	--
XLOC_003013	ENSMMUG00000000947	0.828350943138821	0	2	--
XLOC_003013	ENSMMUG00000000424	0.823692083328901	0	--	--
XLOC_003013	ENSMMUG00000005997	0.706301612216311	7.03241909150165e-11	--	--
XLOC_003013	ENSMMUG00000030119	0.705046006506225	7.85880249765114e-11	2	--
XLOC_003013	ENSMMUG00000031400	0.746616515005132	1.41553435639707e-12	1	--
XLOC_003013	ENSMMUG00000017817	0.719327531084022	2.14415152299807e-11	--	--
XLOC_003013	ENSMMUG00000008670	0.745038610216013	1.67199587508549e-12	--	--
XLOC_003013	ENSMMUG00000012977	0.831585388184679	0	--	--
XLOC_003013	ENSMMUG00000006577	0.706530190997945	6.89119872276933e-11	--	--
XLOC_003013	ENSMMUG00000004139	0.770000019976413	1.0325074129014e-13	--	--
XLOC_003013	ENSMMUG00000003610	0.712837040580241	3.9069414370374e-11	--	--
XLOC_003013	ENSMMUG00000001953	0.703810079095474	8.76207995048617e-11	--	--
XLOC_003013	ENSMMUG00000008957	0.71906641330588	2.19726459249614e-11	--	--
XLOC_003013	ENSMMUG00000013578	0.762983424970209	2.33590924381133e-13	--	--
XLOC_003013	ENSMMUG00000015400	0.820605947651441	0	1	--
XLOC_003013	ENSMMUG00000015710	0.706576850506518	6.86268819549696e-11	--	--
XLOC_003013	ENSMMUG00000006732	0.791889663088723	6.66133814775094e-15	2	--
XLOC_003013	ENSMMUG00000003200	0.79000805726551	8.43769498715119e-15	2	--
XLOC_003013	ENSMMUG00000021779	0.781254051293237	2.62012633811537e-14	2	--
XLOC_003013	ENSMMUG00000012223	0.838504745908906	0	--	--
XLOC_003013	ENSMMUG00000010908	0.768736677077848	1.19904086659517e-13	--	--
XLOC_003013	ENSMMUG00000003062	0.773316387590268	6.92779167366098e-14	2	--
XLOC_003013	ENSMMUG00000008762	0.821337805423846	0	2	--
XLOC_003013	ENSMMUG00000022447	0.733578259183559	5.40500977308511e-12	1	--
XLOC_003013	ENSMMUG00000013962	0.704387976052915	8.32804936123921e-11	--	--
XLOC_003013	ENSMMUG00000003540	0.703164884791743	9.27209420353847e-11	--	--
XLOC_003013	ENSMMUG00000013999	0.711678006583154	4.34128288873126e-11	2	--
XLOC_003013	ENSMMUG00000007191	0.783873938303068	1.86517468137026e-14	--	--
XLOC_003013	ENSMMUG00000019414	0.705486490019943	7.5588868497789e-11	--	--
XLOC_003013	ENSMMUG00000002436	0.749237517125239	1.0706990849485e-12	1	--
XLOC_003013	ENSMMUG00000006431	0.708413860939482	5.825917526181e-11	2	--
XLOC_003013	ENSMMUG00000006537	0.854970527313254	0	1	--
XLOC_003013	ENSMMUG00000020074	0.795231904363777	4.21884749357559e-15	--	--
XLOC_003013	ENSMMUG00000006749	0.802245742432684	1.55431223447522e-15	2	--
XLOC_003013	ENSMMUG00000030744	0.75966825098431	3.40394379350073e-13	--	--
XLOC_003013	ENSMMUG00000003169	0.814738481721273	2.22044604925031e-16	2	--
XLOC_003013	ENSMMUG00000006699	0.806490046562394	8.88178419700125e-16	--	--
XLOC_003013	ENSMMUG00000020368	0.839294850835417	0	2	--
XLOC_003013	ENSMMUG00000000907	0.763798198225245	2.1271873151818e-13	--	--
XLOC_003013	ENSMMUG00000018043	0.719910490194689	2.03002059606661e-11	2	--
XLOC_003013	ENSMMUG00000032559	0.713157655121183	3.79429820895893e-11	--	--
XLOC_003013	ENSMMUG00000012921	0.717283930758909	2.59468002639096e-11	--	--
XLOC_003013	ENSMMUG00000016939	0.811008730898571	4.44089209850063e-16	--	--
XLOC_003013	ENSMMUG00000005312	0.700000746203032	1.22106325051163e-10	--	--
XLOC_003013	ENSMMUG00000030738	0.727005581292224	1.03148600771874e-11	--	--
XLOC_003013	ENSMMUG00000029509	0.845390192460781	0	2	--
XLOC_003013	ENSMMUG00000011348	0.732405823556346	6.07380812311931e-12	2	--
XLOC_003013	ENSMMUG00000031975	0.726735129617496	1.058864107506e-11	2	--
XLOC_003013	ENSMMUG00000015219	0.738377447309107	3.33133520769024e-12	--	--
XLOC_003013	ENSMMUG00000000750	0.719956083471796	2.02131644755355e-11	--	--
XLOC_003013	ENSMMUG00000021620	0.710957206707219	4.63424854046934e-11	--	--
XLOC_003013	ENSMMUG00000010799	0.734850719723143	4.75885997275327e-12	2	--
XLOC_003013	ENSMMUG00000008247	0.708019151709882	6.03521677078334e-11	8	--
XLOC_003013	ENSMMUG00000004898	0.718101792997288	2.40447661781218e-11	--	--
XLOC_003013	ENSMMUG00000004571	0.777281737374782	4.2854608750531e-14	--	--
XLOC_003013	ENSMMUG00000002333	0.702765922774124	9.60147517048426e-11	2	--
XLOC_003013	ENSMMUG00000017266	0.744084244795812	1.84785520218611e-12	--	--
XLOC_003013	ENSMMUG00000005357	0.798449118241367	2.66453525910038e-15	--	--
XLOC_003013	ENSMMUG00000010142	0.712578579926175	4.00004473988247e-11	--	--
XLOC_003013	ENSMMUG00000003831	0.788251072309643	1.06581410364015e-14	2	--
XLOC_003013	ENSMMUG00000020465	0.78321592776044	2.04281036531029e-14	--	--
XLOC_003013	ENSMMUG00000020066	0.749944878778958	9.9253938401489e-13	--	--
XLOC_003013	ENSMMUG00000013152	0.739391103304516	3.0035973708209e-12	--	--
XLOC_003013	ENSMMUG00000008767	0.794129622139002	4.88498130835069e-15	1	--
XLOC_003013	ENSMMUG00000009761	0.709622746586312	5.22706322669819e-11	2	--
XLOC_003013	ENSMMUG00000006401	0.710765128333526	4.71542804802993e-11	2	--
XLOC_003013	ENSMMUG00000018158	0.844496579104647	0	2	--
XLOC_003013	ENSMMUG00000022347	0.819193837958875	0	--	--
XLOC_003013	ENSMMUG00000010267	0.722748649135508	1.55226942410991e-11	2	--
XLOC_003013	ENSMMUG00000009368	0.767413133911218	1.3988810110277e-13	--	--
XLOC_003013	ENSMMUG00000019488	0.780833937390769	2.75335310107039e-14	--	--
XLOC_003013	ENSMMUG00000021997	0.721090742855131	1.81639148166823e-11	--	--
XLOC_003013	ENSMMUG00000020651	0.892404015135224	0	--	--
XLOC_003013	ENSMMUG00000003245	0.758276349316443	3.97903932025656e-13	--	--
XLOC_003013	ENSMMUG00000008393	0.704562597549094	8.20099543830111e-11	--	--
XLOC_003013	ENSMMUG00000006115	0.769847617989783	1.05249142734465e-13	2	--
XLOC_003013	ENSMMUG00000000690	0.851141514964662	0	--	--
XLOC_003013	ENSMMUG00000014168	0.739721570474471	2.90345525399971e-12	--	--
XLOC_003013	ENSMMUG00000005575	0.733707949988002	5.3357318563485e-12	--	--
XLOC_003013	ENSMMUG00000031222	0.804385673706667	1.33226762955019e-15	--	--
XLOC_003013	ENSMMUG00000018175	0.741225816790373	2.48712161976528e-12	2	--
XLOC_003013	ENSMMUG00000014370	0.848367692731813	0	2	--
XLOC_003013	ENSMMUG00000008342	0.728316473618298	9.08118025222393e-12	--	--
XLOC_003013	ENSMMUG00000005834	0.812514425003716	4.44089209850063e-16	--	--
XLOC_003013	ENSMMUG00000020160	0.756903403349347	4.6385117968839e-13	--	--
XLOC_003013	ENSMMUG00000011514	0.728915022120278	8.56581472419293e-12	--	--
XLOC_003013	ENSMMUG00000017645	0.705057869264277	7.85056464280842e-11	1	--
XLOC_003013	ENSMMUG00000020195	0.713033478977509	3.83755249799833e-11	--	--
XLOC_003013	ENSMMUG00000013483	0.756720460820604	4.73399097700167e-13	--	--
XLOC_003013	ENSMMUG00000009865	0.711699715461899	4.33275637590214e-11	2	--
XLOC_003013	ENSMMUG00000018423	0.742845243937245	2.10276240864005e-12	--	--
XLOC_003013	ENSMMUG00000022978	0.740669697596983	2.63389310362072e-12	--	--
XLOC_003013	ENSMMUG00000007115	0.701796306771715	1.04491526542461e-10	--	--
XLOC_003013	ENSMMUG00000006701	0.802949068939296	1.33226762955019e-15	--	--
XLOC_003013	ENSMMUG00000019714	0.894725241067079	0	--	--
XLOC_003013	ENSMMUG00000015808	0.799678038747328	2.22044604925031e-15	--	--
XLOC_003013	ENSMMUG00000007964	0.878255953077754	0	2	--
XLOC_003013	ENSMMUG00000007906	0.723129201538004	1.49702472640456e-11	--	--
XLOC_003013	ENSMMUG00000011328	0.705653159256328	7.44826422760525e-11	--	--
XLOC_003013	ENSMMUG00000013713	0.868186023519908	0	2	--
XLOC_003013	ENSMMUG00000000882	0.780086186683151	3.01980662698043e-14	2	--
XLOC_003013	ENSMMUG00000008018	0.733403524502115	5.50004486399303e-12	--	--
XLOC_003013	ENSMMUG00000022744	0.700648244832386	1.1545076006314e-10	--	--
XLOC_003013	ENSMMUG00000005916	0.76185344930767	2.65787392095262e-13	--	--
XLOC_003013	ENSMMUG00000013984	0.728638373597933	8.80051587159869e-12	--	--
XLOC_003013	ENSMMUG00000007661	0.797175102449387	3.10862446895044e-15	--	--
XLOC_003013	ENSMMUG00000007071	0.838091313952981	0	--	--
XLOC_003013	ENSMMUG00000004239	0.748221933867763	1.19348975147204e-12	--	--
XLOC_003013	ENSMMUG00000013736	0.702899381845223	9.49007539219338e-11	--	--
XLOC_003013	ENSMMUG00000013233	0.713627266969302	3.63491459154375e-11	--	--
XLOC_003013	ENSMMUG00000014638	0.721594419195285	1.73192571395475e-11	--	--
XLOC_003013	ENSMMUG00000003404	0.918251095517053	0	2	--
XLOC_003013	ENSMMUG00000002100	0.859564480920112	0	--	--
XLOC_003013	ENSMMUG00000009435	0.755981338659146	5.13811215796522e-13	--	--
XLOC_003013	ENSMMUG00000016483	0.870949686216406	0	2	--
XLOC_003013	ENSMMUG00000009565	0.71490145151377	3.23394644397013e-11	2	--
XLOC_003013	ENSMMUG00000006096	0.742877290247797	2.09565698128245e-12	2	--
XLOC_003013	ENSMMUG00000030044	0.729645145411843	7.97495403048742e-12	--	--
XLOC_003013	ENSMMUG00000003249	0.718450704870579	2.32747154882418e-11	--	--
XLOC_003013	ENSMMUG00000016825	0.821625619130475	0	--	--
XLOC_003013	ENSMMUG00000009625	0.701508225824468	1.07144515482105e-10	--	--
XLOC_003013	ENSMMUG00000011183	0.764377680169143	1.98951966012828e-13	--	--
XLOC_003013	ENSMMUG00000029448	0.756578307836507	4.80948614267618e-13	2	--
XLOC_003013	ENSMMUG00000016917	0.720259453300186	1.96447302869274e-11	--	--
XLOC_003013	ENSMMUG00000013022	0.732650882452148	5.92792481768356e-12	1	--
XLOC_003013	ENSMMUG00000022707	0.733737699480423	5.3197446447939e-12	--	--
XLOC_003013	ENSMMUG00000018390	0.807463959583751	8.88178419700125e-16	--	--
XLOC_003013	ENSMMUG00000001295	0.768070357945248	1.29674049276218e-13	8	--
XLOC_003013	ENSMMUG00000017106	0.848786335033789	0	2	--
XLOC_003013	ENSMMUG00000001168	0.765061101617842	1.83852932877926e-13	--	--
XLOC_003013	ENSMMUG00000011775	0.725088571047192	1.24109611476797e-11	--	--
XLOC_003013	ENSMMUG00000017774	0.771697807607504	8.43769498715119e-14	2	--
XLOC_003013	ENSMMUG00000019739	0.786563007009539	1.33226762955019e-14	2	--
XLOC_003013	ENSMMUG00000000554	0.704003711891241	8.61430926590856e-11	8	--
XLOC_003013	ENSMMUG00000023518	0.802034608523583	1.77635683940025e-15	2	--
XLOC_003013	ENSMMUG00000029716	0.784310708378688	1.77635683940025e-14	2	--
XLOC_003013	ENSMMUG00000001790	0.864288382234111	0	2	--
XLOC_003013	ENSMMUG00000013955	0.862964043321949	0	--	--
XLOC_003013	ENSMMUG00000030061	0.849618560402327	0	--	--
XLOC_003013	ENSMMUG00000005603	0.773996733891301	6.3948846218409e-14	2	--
XLOC_003013	ENSMMUG00000031162	0.771477872220466	8.65973959207622e-14	2	--
XLOC_003013	ENSMMUG00000030662	0.764440130976373	1.97619698383278e-13	2	--
XLOC_003013	ENSMMUG00000007470	0.760315033759736	3.16635606623095e-13	--	--
XLOC_003013	ENSMMUG00000001224	0.72807192190599	9.30011623268001e-12	--	--
XLOC_003013	ENSMMUG00000032519	0.843991657180478	0	--	--
XLOC_003013	ENSMMUG00000006871	0.766968552009539	1.47437617670221e-13	--	--
XLOC_003013	ENSMMUG00000014014	0.70025586105603	1.19441345702853e-10	--	--
XLOC_003013	ENSMMUG00000004893	0.729855802279905	7.81197329047245e-12	--	--
XLOC_003013	ENSMMUG00000007538	0.74647357788642	1.4370726830748e-12	--	--
XLOC_003013	ENSMMUG00000007493	0.829618704496749	0	2	--
XLOC_003013	ENSMMUG00000004900	0.785173970935129	1.59872115546023e-14	--	--
XLOC_003013	ENSMMUG00000018579	0.751561006870097	8.33555446888568e-13	--	--
XLOC_003013	ENSMMUG00000014028	0.833313682599173	0	--	--
XLOC_003013	ENSMMUG00000017806	0.757047707192988	4.56523707725864e-13	--	--
XLOC_003013	ENSMMUG00000018940	0.738895899986749	3.1596947280832e-12	8	--
XLOC_003013	ENSMMUG00000017477	0.749436499846526	1.04805053524615e-12	--	--
XLOC_003013	ENSMMUG00000015776	0.767308953718394	1.4166445794217e-13	--	--
XLOC_003013	ENSMMUG00000006442	0.781421609047565	2.57571741713036e-14	--	--
XLOC_003013	ENSMMUG00000030636	0.806745114407576	8.88178419700125e-16	1	--
XLOC_003013	ENSMMUG00000011345	0.772957325711682	7.23865412055602e-14	--	--
XLOC_003013	ENSMMUG00000030702	0.770461449948958	9.76996261670138e-14	--	--
XLOC_003013	ENSMMUG00000007085	0.788192925303397	1.06581410364015e-14	--	--
XLOC_003013	ENSMMUG00000019015	0.73947791211146	2.97695201822989e-12	1	--
XLOC_003013	ENSMMUG00000021393	0.755587923434468	5.36459765498876e-13	--	--
XLOC_003013	ENSMMUG00000023704	0.700066698621421	1.21411769526958e-10	--	--
XLOC_003013	ENSMMUG00000032558	0.738465633066146	3.30135918602537e-12	2	--
XLOC_003013	ENSMMUG00000021331	0.77678748441601	4.55191440096314e-14	--	--
XLOC_003013	ENSMMUG00000010152	0.707064322431754	6.57163212736123e-11	--	--
XLOC_003013	ENSMMUG00000005314	0.746742910543039	1.39666056497845e-12	--	--
XLOC_003013	ENSMMUG00000008547	0.89130325061049	0	--	--
XLOC_003013	ENSMMUG00000018558	0.708623107621557	5.71778180358251e-11	--	--
XLOC_003013	ENSMMUG00000015632	0.755990895480747	5.13367126586672e-13	2	--
XLOC_003013	ENSMMUG00000004944	0.70331609920482	9.15008069313217e-11	--	--
XLOC_003013	ENSMMUG00000003707	0.762438273657522	2.48689957516035e-13	--	--
XLOC_003013	ENSMMUG00000021401	0.769764464893859	1.06137321154165e-13	--	--
XLOC_003013	ENSMMUG00000005134	0.803158524643913	1.33226762955019e-15	8	--
XLOC_003013	ENSMMUG00000003455	0.791782370480001	6.66133814775094e-15	2	--
XLOC_003013	ENSMMUG00000007131	0.75499168817142	5.73097125311506e-13	--	--
XLOC_003013	ENSMMUG00000022880	0.80091548875861	1.77635683940025e-15	8	--
XLOC_003013	ENSMMUG00000000454	0.723318455819201	1.47026835151109e-11	--	--
XLOC_003013	ENSMMUG00000011376	0.773122401384661	7.105427357601e-14	2	--
XLOC_003013	ENSMMUG00000021529	0.781116666243599	2.66453525910038e-14	--	--
XLOC_003013	ENSMMUG00000005009	0.802803766491692	1.33226762955019e-15	--	--
XLOC_003013	ENSMMUG00000010297	0.760467032093687	3.11084491499969e-13	--	--
XLOC_003013	ENSMMUG00000013087	0.734526144998081	4.91651164225004e-12	--	--
XLOC_003013	ENSMMUG00000023382	0.707686856267569	6.21698248437497e-11	--	--
XLOC_003013	ENSMMUG00000011911	0.756954312427906	4.6118664442929e-13	8	--
XLOC_003013	ENSMMUG00000010702	0.837110653654499	0	--	--
XLOC_003013	ENSMMUG00000003829	0.788934787187758	9.76996261670138e-15	8	--
XLOC_003013	ENSMMUG00000008610	0.752738346216504	7.33635374672303e-13	2	--
XLOC_003013	ENSMMUG00000000692	0.737679863952574	3.57647245152748e-12	1	--
XLOC_003013	ENSMMUG00000031582	0.704669291386748	8.12425682283902e-11	2	--
XLOC_003013	ENSMMUG00000013109	0.86266146172612	0	--	--
XLOC_003013	ENSMMUG00000004198	0.837212580304967	0	--	--
XLOC_003013	ENSMMUG00000020733	0.868175160335951	0	--	--
XLOC_003013	ENSMMUG00000004896	0.78495243020564	1.64313007644523e-14	--	--
XLOC_003013	ENSMMUG00000028886	0.703682059077803	8.86108963982224e-11	--	--
XLOC_003013	ENSMMUG00000029343	0.717692726555806	2.49786857864365e-11	2	--
XLOC_003013	ENSMMUG00000021825	0.781733267311901	2.46469511466785e-14	1	--
XLOC_003013	ENSMMUG00000001802	0.798890026160066	2.66453525910038e-15	2	--
XLOC_003013	ENSMMUG00000011761	0.776625111317913	4.64073224293315e-14	--	--
XLOC_003013	ENSMMUG00000021778	0.767485675321699	1.38777878078145e-13	--	--
XLOC_003013	ENSMMUG00000001634	0.705407724967002	7.61168905683007e-11	--	--
XLOC_003013	ENSMMUG00000020914	0.747144949026	1.33848487848809e-12	2	--
XLOC_003013	ENSMMUG00000019697	0.859703541726517	0	--	--
XLOC_003013	ENSMMUG00000006607	0.705253062945282	7.7164497014337e-11	--	--
XLOC_003013	ENSMMUG00000012715	0.71720092016003	2.61475285867618e-11	--	--
XLOC_003013	ENSMMUG00000008376	0.751889720098285	8.04245559038463e-13	--	--
XLOC_003013	ENSMMUG00000015717	0.826407202336376	0	2	--
XLOC_003013	ENSMMUG00000002536	0.736773994658635	3.92041954455635e-12	--	--
XLOC_003013	ENSMMUG00000010611	0.701175653707459	1.10286890731004e-10	--	--
XLOC_003013	ENSMMUG00000020068	0.887664440724592	0	2	--
XLOC_003013	ENSMMUG00000000378	0.713140378396203	3.80029341329191e-11	2	--
XLOC_003013	ENSMMUG00000016163	0.888768066749466	0	2	--
XLOC_003013	ENSMMUG00000019976	0.888654643570767	0	--	--
XLOC_003013	ENSMMUG00000007030	0.721729257240413	1.70996550252767e-11	--	--
XLOC_003013	ENSMMUG00000010608	0.705986042498658	7.23194837348728e-11	--	--
XLOC_003013	ENSMMUG00000021025	0.726925553424936	1.03952402241703e-11	--	--
XLOC_003013	ENSMMUG00000003851	0.754081700476127	6.33271213246189e-13	--	--
XLOC_003013	ENSMMUG00000014035	0.888696000268122	0	2	--
XLOC_003013	ENSMMUG00000009116	0.781359357666403	2.57571741713036e-14	--	--
XLOC_003013	ENSMMUG00000005812	0.716436031200117	2.80695466869929e-11	--	--
XLOC_003013	ENSMMUG00000014778	0.714961182766619	3.21622728449711e-11	--	--
XLOC_003013	ENSMMUG00000030949	0.828754346506947	0	2	--
XLOC_003013	ENSMMUG00000003425	0.837725664085347	0	2	--
XLOC_003013	ENSMMUG00000020633	0.774057226184098	6.3504757008559e-14	--	--
XLOC_003013	ENSMMUG00000014440	0.777037019352896	4.41868763800812e-14	--	--
XLOC_003013	ENSMMUG00000015554	0.712124487717395	4.16879863962549e-11	--	--
XLOC_003013	ENSMMUG00000018072	0.786998156587142	1.24344978758018e-14	2	--
XLOC_003013	ENSMMUG00000002234	0.874838509992346	0	2	--
XLOC_003013	ENSMMUG00000003158	0.831860560599204	0	1	--
XLOC_003013	ENSMMUG00000003934	0.724411178194599	1.32445165945683e-11	2	--
XLOC_003013	ENSMMUG00000008053	0.707997392146075	6.04698513484436e-11	--	--
XLOC_003013	ENSMMUG00000015394	0.726703102145989	1.06215036765889e-11	2	--
XLOC_003013	ENSMMUG00000017907	0.729447967454957	8.13060729853987e-12	--	--
XLOC_003013	ENSMMUG00000015477	0.706890181984001	6.67421673483659e-11	--	--
XLOC_003013	ENSMMUG00000014689	0.806940628605074	8.88178419700125e-16	--	--
XLOC_003013	ENSMMUG00000011188	0.837026945641831	0	--	--
XLOC_003013	ENSMMUG00000009819	0.724126818331809	1.36100020142749e-11	--	--
XLOC_003013	ENSMMUG00000029467	0.72891573564147	8.56514859037816e-12	2	--
XLOC_003013	ENSMMUG00000021160	0.896454670545463	0	2	--
XLOC_003013	ENSMMUG00000014205	0.702748217729067	9.61635215901424e-11	8	--
XLOC_003013	ENSMMUG00000012571	0.833941879326538	0	2	--
XLOC_003013	ENSMMUG00000000623	0.809246549384087	4.44089209850063e-16	--	--
XLOC_003013	ENSMMUG00000016290	0.714512827154099	3.35154126673842e-11	--	--
XLOC_003013	ENSMMUG00000010252	0.737594746558403	3.60755869621698e-12	--	--
XLOC_003013	ENSMMUG00000000815	0.718524822846919	2.31139551942761e-11	8	--
XLOC_003013	ENSMMUG00000001179	0.786306897561004	1.37667655053519e-14	--	--
XLOC_003013	ENSMMUG00000002595	0.819968313536558	0	2	--
XLOC_003013	ENSMMUG00000004387	0.724221988445877	1.34865452139366e-11	--	--
XLOC_003013	ENSMMUG00000018680	0.712893532567782	3.88686860475218e-11	--	--
XLOC_003013	ENSMMUG00000011898	0.707775349641054	6.16808826237047e-11	--	--
XLOC_003013	ENSMMUG00000002183	0.801717807158513	1.77635683940025e-15	--	--
XLOC_003013	ENSMMUG00000005745	0.818008339411571	0	2	--
XLOC_003013	ENSMMUG00000018047	0.845217760856462	0	--	--
XLOC_003013	ENSMMUG00000003402	0.863605531432183	0	2	--
XLOC_003013	ENSMMUG00000026933	0.824843945183205	0	--	--
XLOC_003013	ENSMMUG00000014142	0.80693640689369	8.88178419700125e-16	--	--
XLOC_003013	ENSMMUG00000006087	0.868910857819298	0	--	--
XLOC_003013	ENSMMUG00000005127	0.716349805139819	2.8294477871782e-11	--	--
XLOC_003013	ENSMMUG00000032245	0.827264680626042	0	2	--
XLOC_003013	ENSMMUG00000000932	0.701837924849539	1.04113606624878e-10	--	--
XLOC_003013	ENSMMUG00000019754	0.758138764805061	4.04121180963557e-13	--	--
XLOC_003013	ENSMMUG00000014720	0.784459549885371	1.73194791841524e-14	--	--
XLOC_003013	ENSMMUG00000008074	0.785465799477127	1.53210777398272e-14	--	--
XLOC_003013	ENSMMUG00000015869	0.720094730422138	1.99515959309338e-11	8	--
XLOC_003013	ENSMMUG00000032237	0.88052092737931	0	2	--
XLOC_003013	ENSMMUG00000019473	0.836727480762921	0	--	--
XLOC_003013	ENSMMUG00000015106	0.700131656230161	1.20731868946677e-10	--	--
XLOC_003013	ENSMMUG00000021245	0.725095751391756	1.24025234526925e-11	2	--
XLOC_003013	ENSMMUG00000001915	0.74321432758171	2.02349248468181e-12	2	--
XLOC_003013	ENSMMUG00000003727	0.770123387646073	1.01696429055664e-13	--	--
XLOC_003013	ENSMMUG00000013940	0.758155166460944	4.03455047148782e-13	8	--
XLOC_003013	ENSMMUG00000016533	0.713081669864672	3.82072151694501e-11	2	--
XLOC_003013	ENSMMUG00000002925	0.881176615414802	0	--	--
XLOC_003013	ENSMMUG00000019340	0.784907373786662	1.64313007644523e-14	--	--
XLOC_003013	ENSMMUG00000012233	0.740663528075114	2.63566946046012e-12	--	--
XLOC_003013	ENSMMUG00000000493	0.70583435653808	7.32978122641725e-11	2	--
XLOC_003013	ENSMMUG00000016640	0.729629665425789	7.9871664837583e-12	2	--
XLOC_003013	ENSMMUG00000009614	0.866837576098778	0	2	--
XLOC_003013	ENSMMUG00000012288	0.819254278451313	0	2	--
XLOC_003013	ENSMMUG00000020660	0.806725748516549	8.88178419700125e-16	--	--
XLOC_003013	ENSMMUG00000023555	0.85988067637843	0	2	--
XLOC_003013	ENSMMUG00000003384	0.736493838162927	4.03321820385827e-12	2	--
XLOC_003013	ENSMMUG00000016662	0.701409393749658	1.08069331261618e-10	--	--
XLOC_003013	ENSMMUG00000002022	0.71544924226406	3.07487368900183e-11	--	--
XLOC_003013	ENSMMUG00000030881	0.754205843205877	6.24833518259038e-13	--	--
XLOC_003013	ENSMMUG00000008578	0.728197885262973	9.18665143956332e-12	14	--
XLOC_003013	ENSMMUG00000030834	0.751532041627036	8.36219982147668e-13	1	--
XLOC_003013	ENSMMUG00000012917	0.709406413867064	5.32973665201553e-11	--	--
XLOC_003013	ENSMMUG00000032273	0.848345832129884	0	1	--
XLOC_003013	ENSMMUG00000008197	0.714634507440254	3.314282182032e-11	--	--
XLOC_003013	ENSMMUG00000022065	0.788246428007771	1.06581410364015e-14	8	--
XLOC_003013	ENSMMUG00000008387	0.804136772635486	1.33226762955019e-15	2	--
XLOC_003013	ENSMMUG00000028952	0.828451842489286	0	--	--
XLOC_003013	ENSMMUG00000015359	0.777682412669329	4.08562073062058e-14	8	--
XLOC_003013	ENSMMUG00000007794	0.784890326269993	1.64313007644523e-14	--	--
XLOC_003013	ENSMMUG00000001432	0.729684818885182	7.94408983040285e-12	--	--
XLOC_003013	ENSMMUG00000004210	0.758802452974116	3.75255382323303e-13	8	--
XLOC_003013	ENSMMUG00000018378	0.79653361486466	3.5527136788005e-15	--	--
XLOC_003013	ENSMMUG00000019819	0.880144200301501	0	--	--
XLOC_003013	ENSMMUG00000006889	0.847425672424442	0	2	--
XLOC_003013	ENSMMUG00000022134	0.742846188003438	2.10254036403512e-12	2	--
XLOC_003013	ENSMMUG00000023128	0.835809417404387	0	--	--
XLOC_003013	ENSMMUG00000000776	0.793490698450717	5.32907051820075e-15	2	--
XLOC_003013	ENSMMUG00000021014	0.859295300306558	0	1	--
XLOC_003013	ENSMMUG00000004137	0.701227069980641	1.097952839757e-10	--	--
XLOC_003013	ENSMMUG00000005093	0.758271704677513	3.98348021235506e-13	--	--
XLOC_003013	ENSMMUG00000019108	0.702566796241938	9.77005143454335e-11	--	--
XLOC_003013	ENSMMUG00000011529	0.775485341750522	5.32907051820075e-14	--	--
XLOC_003013	ENSMMUG00000015750	0.783170199568889	2.04281036531029e-14	--	--
XLOC_003013	ENSMMUG00000012632	0.820329969102389	0	8	--
XLOC_003013	ENSMMUG00000018053	0.709902286595119	5.09718933727754e-11	--	--
XLOC_003013	ENSMMUG00000007504	0.729357465400513	8.20299383974543e-12	2	--
XLOC_003013	ENSMMUG00000023778	0.732735709308731	5.87818682618035e-12	--	--
XLOC_003013	ENSMMUG00000012144	0.846859985802405	0	--	--
XLOC_003013	ENSMMUG00000018154	0.795588040078135	3.99680288865056e-15	--	--
XLOC_003013	ENSMMUG00000019046	0.708487820343984	5.78745940060799e-11	--	--
XLOC_003013	ENSMMUG00000016737	0.761395790722069	2.79998246810464e-13	2	--
XLOC_003013	ENSMMUG00000031864	0.736613752325381	3.98481247998461e-12	2	--
XLOC_003013	ENSMMUG00000009339	0.861970084153359	0	--	--
XLOC_003013	ENSMMUG00000006203	0.74490582604403	1.69531055860261e-12	--	--
XLOC_003013	ENSMMUG00000029957	0.758336414832879	3.95239396766556e-13	2	--
XLOC_003013	ENSMMUG00000004570	0.777387833617993	4.21884749357559e-14	--	--
XLOC_003013	ENSMMUG00000016658	0.86110564212036	0	2	--
XLOC_003013	ENSMMUG00000016672	0.764771646321301	1.90070181815827e-13	--	--
XLOC_003013	ENSMMUG00000010748	0.722322134834687	1.61648472385423e-11	2	--
XLOC_003013	ENSMMUG00000012988	0.746667824856656	1.4077627952247e-12	2	--
XLOC_003013	ENSMMUG00000001809	0.788337881910393	1.06581410364015e-14	--	--
XLOC_003013	ENSMMUG00000005877	0.721490042499999	1.74911196637595e-11	--	--
XLOC_003013	ENSMMUG00000020818	0.80418258910575	1.33226762955019e-15	--	--
XLOC_003013	ENSMMUG00000015377	0.722966692221993	1.52038381884267e-11	--	--
XLOC_003013	ENSMMUG00000011579	0.755675386856058	5.31574784190525e-13	2	--
XLOC_003013	ENSMMUG00000006191	0.720027601375945	2.00777172665312e-11	--	--
XLOC_003013	ENSMMUG00000009772	0.73037583403399	7.4229511426438e-12	--	--
XLOC_003013	ENSMMUG00000006342	0.709791828200433	5.14812636964734e-11	--	--
XLOC_003013	ENSMMUG00000018398	0.791703418436818	6.66133814775094e-15	2	--
XLOC_003013	ENSMMUG00000003833	0.900579468300935	0	2	--
XLOC_003013	ENSMMUG00000011641	0.717401589854456	2.56645815710499e-11	--	--
XLOC_003013	ENSMMUG00000002616	0.771319390930121	8.83737527601625e-14	--	--
XLOC_003013	ENSMMUG00000023274	0.730160883126664	7.58149099056027e-12	--	--
XLOC_003013	ENSMMUG00000018588	0.846599686704372	0	2	--
XLOC_003013	ENSMMUG00000002641	0.731851999493631	6.41664499312355e-12	--	--
XLOC_003013	ENSMMUG00000009796	0.763734414457882	2.1449508835758e-13	8	--
XLOC_003013	ENSMMUG00000013212	0.726679046372302	1.06461506277356e-11	--	--
XLOC_003013	ENSMMUG00000000694	0.863217935435951	0	--	--
XLOC_003013	ENSMMUG00000005174	0.725119967128995	1.23736576540523e-11	2	--
XLOC_003013	ENSMMUG00000018341	0.817279632777802	2.22044604925031e-16	--	--
XLOC_003013	ENSMMUG00000023475	0.735783779487998	4.33297842050706e-12	2	--
XLOC_003013	ENSMMUG00000016791	0.81445662970713	2.22044604925031e-16	--	--
XLOC_003013	ENSMMUG00000013330	0.738295200707008	3.35953487251572e-12	2	--
XLOC_003013	ENSMMUG00000019472	0.787087054235686	1.24344978758018e-14	--	--
XLOC_003013	ENSMMUG00000023361	0.799488130556268	2.22044604925031e-15	--	--
XLOC_003013	ENSMMUG00000007798	0.896080337962066	0	2	--
XLOC_003013	ENSMMUG00000017707	0.730105660276045	7.62279128707632e-12	--	--
XLOC_003013	ENSMMUG00000000651	0.705282408237862	7.69646568699045e-11	2	--
XLOC_003013	ENSMMUG00000015810	0.777323649149836	4.2632564145606e-14	--	--
XLOC_003013	ENSMMUG00000013214	0.711581096619118	4.37962999200181e-11	8	--
XLOC_003013	ENSMMUG00000020328	0.718618226402394	2.29132268714238e-11	1	--
XLOC_003013	ENSMMUG00000014955	0.792764687615322	5.77315972805081e-15	2	--
XLOC_003013	ENSMMUG00000009156	0.816967485875431	2.22044604925031e-16	--	--
XLOC_003013	ENSMMUG00000008341	0.810073644638054	4.44089209850063e-16	2	--
XLOC_003013	ENSMMUG00000001108	0.788545649069029	1.02140518265514e-14	2	--
XLOC_003013	ENSMMUG00000008799	0.732089587602729	6.26743101861393e-12	8	--
XLOC_003013	ENSMMUG00000010745	0.772699065537475	7.48290318597356e-14	2	--
XLOC_003013	ENSMMUG00000031049	0.787269008688229	1.19904086659517e-14	--	--
XLOC_003013	ENSMMUG00000009500	0.720180327418427	1.97915017707828e-11	--	--
XLOC_003013	ENSMMUG00000030237	0.832640670189328	0	--	--
XLOC_003013	ENSMMUG00000007072	0.873612756257568	0	2	--
XLOC_003013	ENSMMUG00000007787	0.714100725017885	3.48068240896282e-11	--	--
XLOC_003013	ENSMMUG00000015508	0.788939984169782	9.76996261670138e-15	--	--
XLOC_003013	ENSMMUG00000001811	0.85679009911119	0	--	--
XLOC_003013	ENSMMUG00000000828	0.744790371414082	1.71596070686064e-12	--	--
XLOC_003013	ENSMMUG00000003363	0.703521887801694	8.9865004326839e-11	--	--
XLOC_003013	ENSMMUG00000020605	0.855024361125103	0	2	--
XLOC_003013	ENSMMUG00000030004	0.733976501026627	5.19451148761618e-12	--	--
XLOC_003013	ENSMMUG00000019261	0.806430193715047	8.88178419700125e-16	--	--
XLOC_003013	ENSMMUG00000017354	0.815707196136988	2.22044604925031e-16	1	--
XLOC_002612	ENSMMUG00000001900	-0.722667721517487	1.56425983277586e-11	--	3
XLOC_004754	ENSMMUG00000035881	0.829091959165928	0	--	--
XLOC_005926	ENSMMUG00000013099	0.742012971340153	2.29261054585095e-12	1	--
XLOC_008104	ENSMMUG00000009460	0.749716500825639	1.01696429055664e-12	--	--
XLOC_008104	ENSMMUG00000020112	0.704771566265105	8.05135957904213e-11	--	--
XLOC_008104	ENSMMUG00000012634	0.709387963358374	5.33857402729154e-11	--	--
XLOC_008104	ENSMMUG00000014185	0.748452922646262	1.16440190822686e-12	10	--
XLOC_008104	ENSMMUG00000011835	0.716121906881457	2.88973289741534e-11	10	--
XLOC_006717	ENSMMUG00000030577	0.77456053809001	5.97299987248334e-14	1	4
XLOC_006717	ENSMMUG00000032135	0.728120708078966	9.25592935629993e-12	1	4
XLOC_006717	ENSMMUG00000032004	0.706137638187417	7.13544778818687e-11	--	4
XLOC_006717	ENSMMUG00000008299	0.714534957619887	3.34474670182772e-11	--	4
XLOC_006717	ENSMMUG00000023691	0.714715990680145	3.28956861750385e-11	--	4
XLOC_006717	ENSMMUG00000020493	0.717829010056814	2.46638265366528e-11	--	4
XLOC_006717	ENSMMUG00000008741	0.725569994673137	1.18491882972194e-11	--	4
XLOC_006717	ENSMMUG00000019223	0.758770207746385	3.76587649952853e-13	--	4
XLOC_006717	ENSMMUG00000011427	0.72108452967215	1.81745729577187e-11	--	4
XLOC_006717	ENSMMUG00000035181	0.783574150917178	1.95399252334028e-14	--	4
XLOC_006717	ENSMMUG00000014877	0.731242819520518	6.81499301435906e-12	--	4
XLOC_006717	ENSMMUG00000004928	0.712181671511027	4.1471714951058e-11	--	4
XLOC_006717	ENSMMUG00000009745	0.723354434851633	1.4652279389793e-11	--	4
XLOC_006717	ENSMMUG00000003115	0.750365628578045	9.48574552239734e-13	1	4
XLOC_006717	ENSMMUG00000002911	0.711760889812163	4.30877555857023e-11	--	4
XLOC_006717	ENSMMUG00000004768	0.768315372872425	1.25899290992493e-13	1	4
XLOC_006717	ENSMMUG00000032040	0.730341690168512	7.4478201383954e-12	--	4
XLOC_006717	ENSMMUG00000007076	0.71088662324192	4.66391369968733e-11	--	4
XLOC_006717	ENSMMUG00000035524	0.726782580787919	1.05400133065814e-11	--	4
XLOC_006717	ENSMMUG00000002853	0.714554430183952	3.33875149749474e-11	1	4
XLOC_006717	ENSMMUG00000023119	0.731512302873637	6.63602506278949e-12	--	4
XLOC_006717	ENSMMUG00000001866	0.712811884257125	3.91591203907637e-11	1	4
XLOC_006717	ENSMMUG00000023591	0.713671670293629	3.62017082977673e-11	--	4
XLOC_006717	ENSMMUG00000008563	0.761017499781993	2.92210700081341e-13	1	4
XLOC_006717	ENSMMUG00000016452	0.718958353407641	2.2196022797516e-11	1	4
XLOC_006717	ENSMMUG00000009849	0.709483171161758	5.2930770877424e-11	--	4
XLOC_006717	ENSMMUG00000009808	0.703636482924721	8.89661677661024e-11	--	4
XLOC_006717	ENSMMUG00000006253	0.721716106642416	1.71209713073495e-11	--	4
XLOC_006717	ENSMMUG00000000308	0.713120503839357	3.80719900050508e-11	--	4
XLOC_006717	ENSMMUG00000030803	0.70288630213681	9.50093337337421e-11	1	4
XLOC_006717	ENSMMUG00000009304	0.805437338300125	8.88178419700125e-16	1	4
XLOC_006717	ENSMMUG00000004069	0.712459493662369	4.04365430028975e-11	1	4
XLOC_006717	ENSMMUG00000014516	0.720188153003042	1.97770688714627e-11	--	4
XLOC_006717	ENSMMUG00000007511	0.713417758661953	3.70521391346301e-11	1	4
XLOC_006717	ENSMMUG00000025388	0.711497039324323	4.413136522885e-11	--	4
XLOC_006717	ENSMMUG00000021969	0.718564185100547	2.30291341551947e-11	--	4
XLOC_006717	ENSMMUG00000002922	0.70023413478956	1.19666276887642e-10	--	4
XLOC_006717	ENSMMUG00000022010	0.754002612944908	6.38822328369315e-13	--	4
XLOC_006717	ENSMMUG00000015507	0.753869755034874	6.48370246381091e-13	--	4
XLOC_006717	ENSMMUG00000005374	0.72939578219686	8.17235168426578e-12	1	4
XLOC_006717	ENSMMUG00000017718	0.752005664094507	7.94475596421762e-13	--	4
XLOC_006717	ENSMMUG00000019476	0.724826610066877	1.27271526650929e-11	--	4
XLOC_006717	ENSMMUG00000000153	0.726007786072982	1.13598019879646e-11	--	4
XLOC_006717	ENSMMUG00000003121	0.708410354357887	5.82773829194139e-11	--	4
XLOC_006717	ENSMMUG00000020086	0.70136651571078	1.08472786308766e-10	--	4
XLOC_006717	ENSMMUG00000001456	0.725135423882598	1.23552279518435e-11	--	4
XLOC_006717	ENSMMUG00000023096	0.7631063855193	2.30482299912182e-13	--	4
XLOC_006717	ENSMMUG00000030160	0.721786705985055	1.7006840380418e-11	1	4
XLOC_006717	ENSMMUG00000009516	0.709682306885463	5.19913001539862e-11	--	4
XLOC_006717	ENSMMUG00000007481	0.719530557324303	2.10373940490172e-11	--	4
XLOC_006717	ENSMMUG00000018115	0.702012590319471	1.02541086732799e-10	--	4
XLOC_006717	ENSMMUG00000000736	0.700711783687011	1.1481682271608e-10	--	4
XLOC_006717	ENSMMUG00000023310	0.737558504567191	3.62088137251249e-12	--	4
XLOC_006717	ENSMMUG00000014523	0.727471562899333	9.85900250327632e-12	1	4
XLOC_006717	ENSMMUG00000029058	0.703326621608746	9.14164299814502e-11	--	4
XLOC_006717	ENSMMUG00000016063	0.715239619817956	3.13484793679208e-11	1	4
XLOC_006717	ENSMMUG00000033169	0.779613071522664	3.19744231092045e-14	--	4
XLOC_006717	ENSMMUG00000007591	0.811879150817306	4.44089209850063e-16	--	4
XLOC_006717	ENSMMUG00000004082	0.721410054201066	1.76241243821096e-11	--	4
XLOC_006717	ENSMMUG00000015616	0.714342873229322	3.40423245148713e-11	--	4
XLOC_006717	ENSMMUG00000008331	0.70010209646538	1.21040955036733e-10	--	4
XLOC_006717	ENSMMUG00000009252	0.731732231719668	6.49325038182269e-12	--	4
XLOC_006717	ENSMMUG00000000788	0.709607356720085	5.23430188081875e-11	1	4
XLOC_006717	ENSMMUG00000000110	0.739081510104072	3.10018677396329e-12	--	4
XLOC_006717	ENSMMUG00000030556	0.714822831019188	3.2574165587107e-11	1	4
XLOC_006717	ENSMMUG00000010151	0.71611133613515	2.89255286389789e-11	--	4
XLOC_006717	ENSMMUG00000016182	0.701657719379337	1.05759845325792e-10	1	4
XLOC_006717	ENSMMUG00000016232	0.719119856683039	2.18629558901284e-11	--	4
XLOC_006717	ENSMMUG00000002726	0.738433584474063	3.31246141627162e-12	--	4
XLOC_006717	ENSMMUG00000002808	0.738140082838373	3.41282557769773e-12	--	4
XLOC_006717	ENSMMUG00000012172	0.720633288844567	1.89652737958568e-11	--	4
XLOC_006717	ENSMMUG00000015166	0.723902374869681	1.39053213388252e-11	--	4
XLOC_006717	ENSMMUG00000007144	0.769070097344793	1.15241149956091e-13	1	4
XLOC_006717	ENSMMUG00000015311	0.711492764064561	4.41484626634292e-11	--	4
XLOC_006717	ENSMMUG00000002317	0.73170990630206	6.50768328114282e-12	--	4
XLOC_006717	ENSMMUG00000004927	0.759458372953356	3.48610029732299e-13	--	4
XLOC_006717	ENSMMUG00000009227	0.715293559376049	3.11930481444733e-11	--	4
XLOC_006717	ENSMMUG00000011548	0.711200445515558	4.53335147199141e-11	--	4
XLOC_006717	ENSMMUG00000015227	0.707850671583221	6.12674355693343e-11	1	4
XLOC_006717	ENSMMUG00000014328	0.717627400787969	2.5131008385415e-11	--	4
XLOC_006717	ENSMMUG00000011527	0.748680571313402	1.13642428800631e-12	--	4
XLOC_006717	ENSMMUG00000008625	0.700257278564092	1.19426690758928e-10	--	4
XLOC_006717	ENSMMUG00000017945	0.756950498788629	4.61408689034215e-13	1	4
XLOC_006717	ENSMMUG00000001985	0.706211952991862	7.08857417208719e-11	1	4
XLOC_006717	ENSMMUG00000018596	0.707021450895081	6.59672316771776e-11	--	4
XLOC_006717	ENSMMUG00000029062	0.704425871545546	8.30031599008407e-11	--	4
XLOC_006717	ENSMMUG00000017277	0.764855455711846	1.88293824976427e-13	--	4
XLOC_006717	ENSMMUG00000014562	0.702586821388646	9.75295399996412e-11	1	4
XLOC_006717	ENSMMUG00000011866	0.701000977689424	1.11972209282385e-10	--	4
XLOC_006717	ENSMMUG00000014709	0.727199935420775	1.01223474047174e-11	--	4
XLOC_006717	ENSMMUG00000007405	0.723515925680453	1.44282363834236e-11	--	4
XLOC_006717	ENSMMUG00000004311	0.734950380499016	4.71178651650916e-12	--	4
XLOC_006717	ENSMMUG00000023740	0.714533396671108	3.34521299549806e-11	1	4
XLOC_006717	ENSMMUG00000013433	0.736606726487893	3.98747701524371e-12	1	4
XLOC_006717	ENSMMUG00000006212	0.740694047675811	2.62723176547297e-12	--	4
XLOC_006717	ENSMMUG00000019603	0.729700475090205	7.93187737713197e-12	--	4
XLOC_006717	ENSMMUG00000006723	0.737719303610985	3.56203955220735e-12	1	4
XLOC_006717	ENSMMUG00000012202	0.723197579565538	1.48729917270884e-11	--	4
XLOC_006717	ENSMMUG00000012862	0.70055906638505	1.16346487999408e-10	--	4
XLOC_006717	ENSMMUG00000031901	0.720575084687212	1.90694127155666e-11	1	4
XLOC_006717	ENSMMUG00000018618	0.720778512026026	1.87072579649339e-11	--	4
XLOC_006717	ENSMMUG00000000158	0.702847347229079	9.53337409015376e-11	--	4
XLOC_006717	ENSMMUG00000000836	0.806225294848206	8.88178419700125e-16	1	4
XLOC_006717	ENSMMUG00000014543	0.704668156997507	8.12507838787724e-11	--	4
XLOC_006717	ENSMMUG00000006652	0.707238399956492	6.47055742319935e-11	--	4
XLOC_006717	ENSMMUG00000018984	0.749688572445715	1.02007291502559e-12	--	4
XLOC_006717	ENSMMUG00000000171	0.705584638860898	7.49356132700996e-11	--	4
XLOC_006717	ENSMMUG00000016255	0.729809697329873	7.84750042726046e-12	--	4
XLOC_006717	ENSMMUG00000010478	0.70793706954327	6.07964789622883e-11	--	4
XLOC_006717	ENSMMUG00000014526	0.727745928516137	9.59965440472388e-12	--	4
XLOC_006717	ENSMMUG00000030997	0.741085844377111	2.52331489036806e-12	1	4
XLOC_006717	ENSMMUG00000022617	0.701138865962663	1.10639941652835e-10	--	4
XLOC_006717	ENSMMUG00000029811	0.713798654169097	3.57833762620885e-11	1	4
XLOC_006717	ENSMMUG00000011871	0.724665170581299	1.29258825865008e-11	--	4
XLOC_006717	ENSMMUG00000020020	0.70827588096852	5.89830406738656e-11	--	4
XLOC_006717	ENSMMUG00000009152	0.705511571330044	7.54214468656755e-11	--	4
XLOC_006717	ENSMMUG00000022370	0.703710110264482	8.83930706407909e-11	--	4
XLOC_006717	ENSMMUG00000028848	0.787714463899924	1.15463194561016e-14	--	4
XLOC_006717	ENSMMUG00000012879	0.722352134526343	1.61186619607179e-11	--	4
XLOC_006717	ENSMMUG00000011644	0.721102957031309	1.81430426238194e-11	--	4
XLOC_006717	ENSMMUG00000031753	0.750998517235705	8.85957973650875e-13	--	4
XLOC_006717	ENSMMUG00000005797	0.703436408226937	9.05409081042308e-11	--	4
XLOC_006717	ENSMMUG00000022107	0.714023980140721	3.50524054226753e-11	--	4
XLOC_006717	ENSMMUG00000021420	0.777343843012127	4.2632564145606e-14	1	4
XLOC_006717	ENSMMUG00000005358	0.707683430895224	6.21889206797732e-11	--	4
XLOC_006717	ENSMMUG00000013482	0.730173091303458	7.57216511715342e-12	--	4
XLOC_006717	ENSMMUG00000015428	0.717639057535151	2.51039189436142e-11	--	4
XLOC_006717	ENSMMUG00000004292	0.70538529975162	7.62678808996498e-11	1	4
XLOC_006717	ENSMMUG00000019025	0.719362840208056	2.13709050456146e-11	--	4
XLOC_006717	ENSMMUG00000011242	0.710655540865707	4.76236827751109e-11	--	4
XLOC_006717	ENSMMUG00000013702	0.720976603573952	1.83608683812508e-11	--	4
XLOC_006717	ENSMMUG00000015971	0.703277135103061	9.18136677796610e-11	--	4
XLOC_006717	ENSMMUG00000008028	0.751951329640035	7.98916488520263e-13	--	4
XLOC_006717	ENSMMUG00000030391	0.706845439492908	6.70081767850661e-11	1	4
XLOC_006717	ENSMMUG00000003122	0.714646681895839	3.31059624159025e-11	--	4
XLOC_006717	ENSMMUG00000021434	0.72145591757138	1.75477410380154e-11	--	4
XLOC_006717	ENSMMUG00000003113	0.709112501192575	5.4722892883774e-11	1	4
XLOC_006717	ENSMMUG00000023719	0.744883095606252	1.69952940609619e-12	--	4
XLOC_006717	ENSMMUG00000006403	0.704048751655155	8.58026982797355e-11	1	4
XLOC_006717	ENSMMUG00000003012	0.75246244805569	7.55839835164807e-13	--	4
XLOC_006717	ENSMMUG00000011531	0.700176474868659	1.20264687097915e-10	--	4
XLOC_006717	ENSMMUG00000008229	0.745744848070951	1.55209178842597e-12	--	4
XLOC_006717	ENSMMUG00000005029	0.717504592037451	2.54198884164225e-11	--	4
XLOC_006717	ENSMMUG00000020098	0.722263276676912	1.62554414373517e-11	--	4
XLOC_006717	ENSMMUG00000014739	0.749897534660541	9.97424365323241e-13	1	4
XLOC_006717	ENSMMUG00000012601	0.709463471153282	5.30246957453073e-11	--	4
XLOC_006717	ENSMMUG00000005830	0.706224415287678	7.08073599753334e-11	--	4
XLOC_006717	ENSMMUG00000021840	0.701602288943092	1.0627143609554e-10	--	4
XLOC_006717	ENSMMUG00000019178	0.832971127959801	0	1	4
XLOC_006717	ENSMMUG00000026287	0.700377536811998	1.18190346398706e-10	--	4
XLOC_006717	ENSMMUG00000020694	0.733875988568922	5.24691401437849e-12	--	4
XLOC_006717	ENSMMUG00000023340	0.721992186097157	1.66786584543388e-11	--	4
XLOC_006717	ENSMMUG00000032306	0.700790654460578	1.14034115483719e-10	--	4
XLOC_006717	ENSMMUG00000024319	0.75637265545853	4.92050844513869e-13	--	4
XLOC_006717	ENSMMUG00000021614	0.712230265692835	4.12887501965997e-11	--	4
XLOC_006717	ENSMMUG00000008383	0.740767622349533	2.60746979563464e-12	--	4
XLOC_006717	ENSMMUG00000003046	0.7130786759449	3.82176512658816e-11	--	4
XLOC_006717	ENSMMUG00000015764	0.71124319292767	4.51583215266282e-11	1	4
XLOC_006717	ENSMMUG00000009688	0.724100904492641	1.36437527942235e-11	--	4
XLOC_006717	ENSMMUG00000024096	0.740530869533435	2.6718627310629e-12	--	4
XLOC_006717	ENSMMUG00000030735	0.719012927254367	2.20827800490042e-11	--	4
XLOC_006717	ENSMMUG00000003704	0.726579402001215	1.07494013690257e-11	--	4
XLOC_006717	ENSMMUG00000007181	0.722592644165497	1.57545088086408e-11	--	4
XLOC_006717	ENSMMUG00000012667	0.70640218097387	6.96993573967575e-11	--	4
XLOC_006717	ENSMMUG00000003164	0.71491678002533	3.22939452956916e-11	--	4
XLOC_006717	ENSMMUG00000014723	0.77581816220766	5.12923037376822e-14	--	4
XLOC_006717	ENSMMUG00000009903	0.712179798008866	4.14788203784155e-11	--	4
XLOC_006717	ENSMMUG00000028101	0.758366176021666	3.93907129137006e-13	1	4
XLOC_006717	ENSMMUG00000000973	0.714419665457493	3.38031824753671e-11	--	4
XLOC_006717	ENSMMUG00000019218	0.727008405661063	1.03121955419283e-11	--	4
XLOC_006717	ENSMMUG00000004698	0.708533390814735	5.76392267248593e-11	--	4
XLOC_006717	ENSMMUG00000012103	0.70802594432988	6.03157523926257e-11	--	4
XLOC_006717	ENSMMUG00000016854	0.72393897707905	1.38569156149515e-11	1	4
XLOC_006717	ENSMMUG00000010834	0.706969394709176	6.62736532319741e-11	--	4
XLOC_006717	ENSMMUG00000003101	0.718219987377098	2.37814212766807e-11	--	4
XLOC_006717	ENSMMUG00000018109	0.720835522911929	1.86068938035078e-11	--	4
XLOC_006717	ENSMMUG00000009275	0.733860451266465	5.25490762015579e-12	--	4
XLOC_006717	ENSMMUG00000011232	0.720163686360881	1.98225880154723e-11	--	4
XLOC_006717	ENSMMUG00000032203	0.727565235188966	9.76974057209645e-12	--	4
XLOC_006717	ENSMMUG00000027739	0.714931574491216	3.22502025085214e-11	--	4
XLOC_006717	ENSMMUG00000012421	0.772858649643558	7.32747196252603e-14	1	4
XLOC_006717	ENSMMUG00000016867	0.700135616150483	1.20690568650161e-10	1	4
XLOC_006717	ENSMMUG00000002936	0.729093256735791	8.41771097270794e-12	--	4
XLOC_006717	ENSMMUG00000009626	0.737236342641418	3.74100750377693e-12	--	4
XLOC_006717	ENSMMUG00000009041	0.721181885766473	1.80082615486299e-11	--	4
XLOC_006717	ENSMMUG00000009151	0.709707004064106	5.18758369594252e-11	--	4
XLOC_006717	ENSMMUG00000009051	0.718762811716262	2.26056950936027e-11	--	4
XLOC_006717	ENSMMUG00000003530	0.71820007126384	2.38253861084559e-11	--	4
XLOC_006717	ENSMMUG00000029505	0.712744599718185	3.94000387871074e-11	--	4
XLOC_006717	ENSMMUG00000001535	0.748908008500823	1.10911280160053e-12	--	4
XLOC_006717	ENSMMUG00000005580	0.705640671784313	7.45652428690846e-11	--	4
XLOC_006717	ENSMMUG00000015923	0.730586374829197	7.27062854366523e-12	--	4
XLOC_006717	ENSMMUG00000007830	0.724229326487135	1.34772193405297e-11	--	4
XLOC_006717	ENSMMUG00000002129	0.742561471592554	2.16582307643876e-12	--	4
XLOC_006717	ENSMMUG00000021690	0.740833867694227	2.58992827184557e-12	--	4
XLOC_006717	ENSMMUG00000017725	0.700016900660654	1.21935794794581e-10	--	4
XLOC_006717	ENSMMUG00000008696	0.707310461468829	6.42916830884133e-11	--	4
XLOC_006717	ENSMMUG00000014510	0.706113870316935	7.15050241240078e-11	--	4
XLOC_006717	ENSMMUG00000029698	0.728966201466418	8.5229601154424e-12	--	4
XLOC_006717	ENSMMUG00000023087	0.705520897930716	7.53592743762965e-11	--	4
XLOC_006717	ENSMMUG00000006904	0.718062612918619	2.41326958416721e-11	--	4
XLOC_006717	ENSMMUG00000029477	0.703836653512697	8.74165184683307e-11	--	4
XLOC_006717	ENSMMUG00000004382	0.706400866701511	6.97075730471397e-11	--	4
XLOC_006717	ENSMMUG00000020594	0.739042598752458	3.11262127183909e-12	1	4
XLOC_006717	ENSMMUG00000021257	0.736846080865472	3.89199783512595e-12	--	4
XLOC_006717	ENSMMUG00000016351	0.704610760878524	8.16626766209083e-11	--	4
XLOC_006717	ENSMMUG00000007317	0.728903625342502	8.57536264220471e-12	--	4
XLOC_006717	ENSMMUG00000019008	0.706717559197016	6.77742306720575e-11	--	4
XLOC_006717	ENSMMUG00000030531	0.709448349184239	5.3096638197303e-11	--	4
XLOC_006717	ENSMMUG00000009301	0.710724278566943	4.73288075397704e-11	1	4
XLOC_006717	ENSMMUG00000011446	0.715884734679773	2.95377056147572e-11	--	4
XLOC_006717	ENSMMUG00000031641	0.762771193237324	2.39364084109184e-13	1	4
XLOC_006717	ENSMMUG00000018506	0.703399961223007	9.08308983582629e-11	--	4
XLOC_006717	ENSMMUG00000007857	0.722102391764209	1.65054636624973e-11	1	4
XLOC_006717	ENSMMUG00000014386	0.770006629740961	1.03028696685215e-13	1	4
XLOC_006717	ENSMMUG00000014730	0.707538703819851	6.29967189524905e-11	--	4
XLOC_006717	ENSMMUG00000003786	0.711846138006518	4.27555768567345e-11	--	4
XLOC_006717	ENSMMUG00000016262	0.714319142027724	3.41167094575212e-11	--	4
XLOC_006717	ENSMMUG00000018698	0.710988277622798	4.62123672662074e-11	--	4
XLOC_006717	ENSMMUG00000004379	0.7032435446676	9.20843401530647e-11	--	4
XLOC_006717	ENSMMUG00000018520	0.756437448437052	4.88498130835069e-13	--	4
XLOC_006717	ENSMMUG00000005690	0.706239044428985	7.07156555534993e-11	--	4
XLOC_006717	ENSMMUG00000012410	0.704137219241947	8.51381187771949e-11	--	4
XLOC_006717	ENSMMUG00000006479	0.71085607559349	4.67683669569396e-11	--	4
XLOC_006717	ENSMMUG00000020793	0.717873453961793	2.45621301075971e-11	--	4
XLOC_006717	ENSMMUG00000029798	0.715088013567619	3.1789237908697e-11	--	4
XLOC_006717	ENSMMUG00000014387	0.746682990949287	1.40554234917545e-12	--	4
XLOC_006717	ENSMMUG00000006391	0.731116737649103	6.90025814265027e-12	--	4
XLOC_006717	ENSMMUG00000005048	0.777138757365533	4.35207425653061e-14	1	4
XLOC_006717	ENSMMUG00000006457	0.770505665491057	9.72555369571637e-14	--	4
XLOC_006717	ENSMMUG00000023479	0.718134992302936	2.39706032800768e-11	--	4
XLOC_006717	ENSMMUG00000021936	0.728982249943601	8.5096374391469e-12	--	4
XLOC_006717	ENSMMUG00000003735	0.704687232311335	8.11142264467435e-11	--	4
XLOC_006717	ENSMMUG00000014211	0.712581159058115	3.99911215254178e-11	1	4
XLOC_006717	ENSMMUG00000022156	0.7315300553038	6.62447874333338e-12	--	4
XLOC_006717	ENSMMUG00000015638	0.773578322781115	6.72795152922845e-14	--	4
XLOC_006717	ENSMMUG00000014707	0.704448967606299	8.28346280457026e-11	--	4
XLOC_006717	ENSMMUG00000020363	0.712561375810002	4.00632860220185e-11	--	4
XLOC_006717	ENSMMUG00000001321	0.760680728857975	3.03757019537443e-13	--	4
XLOC_006717	ENSMMUG00000002501	0.721122514910527	1.81095138884757e-11	--	4
XLOC_006717	ENSMMUG00000021765	0.724273947560096	1.34197097878541e-11	--	4
XLOC_006717	ENSMMUG00000000162	0.71366602631897	3.6220360044581e-11	--	4
XLOC_006717	ENSMMUG00000012770	0.711450394508778	4.43183267861968e-11	--	4
XLOC_006717	ENSMMUG00000008815	0.721702110398327	1.71436198570518e-11	--	4
XLOC_006717	ENSMMUG00000020624	0.721120754336647	1.81126225129447e-11	--	4
XLOC_006717	ENSMMUG00000014347	0.7135741174553	3.65263375101677e-11	1	4
XLOC_006717	ENSMMUG00000008516	0.704588695272931	8.18216605580346e-11	--	4
XLOC_006717	ENSMMUG00000019851	0.763170885017613	2.28705943072782e-13	1	4
XLOC_006717	ENSMMUG00000019172	0.720145914968034	1.98556726616061e-11	--	4
XLOC_006717	ENSMMUG00000031754	0.719029929887733	2.20476970014261e-11	--	4
XLOC_006717	ENSMMUG00000021848	0.711584364977112	4.37831992883275e-11	--	4
XLOC_006717	ENSMMUG00000019236	0.724772245929464	1.27937660465705e-11	--	4
XLOC_006717	ENSMMUG00000019694	0.755016332438459	5.71542813077031e-13	1	4
XLOC_006717	ENSMMUG00000015421	0.706484582630982	6.91915413852939e-11	--	4
XLOC_006717	ENSMMUG00000014474	0.800787029381952	1.99840144432528e-15	--	4
XLOC_006717	ENSMMUG00000017216	0.731949171492971	6.35536068216425e-12	1	4
XLOC_006717	ENSMMUG00000012666	0.795185103456331	4.21884749357559e-15	--	4
XLOC_006717	ENSMMUG00000023057	0.744176440351624	1.83009163379211e-12	1	4
XLOC_006717	ENSMMUG00000008119	0.70048662559731	1.17079013151056e-10	--	4
XLOC_006717	ENSMMUG00000016715	0.703309419992057	9.15543196811086e-11	1	4
XLOC_006717	ENSMMUG00000016864	0.762385506338121	2.50022225145585e-13	--	4
XLOC_006717	ENSMMUG00000037251	0.735495559382512	4.46043202373403e-12	--	4
XLOC_006717	ENSMMUG00000003558	0.7067777155991	6.74129640998444e-11	--	4
XLOC_006717	ENSMMUG00000003654	0.701019117000486	1.11796127910679e-10	--	4
XLOC_006717	ENSMMUG00000031200	0.817851863474996	0	1	4
XLOC_006717	ENSMMUG00000005306	0.714658542335212	3.30697691452997e-11	--	4
XLOC_006717	ENSMMUG00000022976	0.712895660364585	3.88611365309544e-11	--	4
XLOC_006717	ENSMMUG00000018752	0.717015454872016	2.66018318484385e-11	--	4
XLOC_006717	ENSMMUG00000008645	0.728015535406403	9.35118649181277e-12	--	4
XLOC_006717	ENSMMUG00000023509	0.722146380387586	1.64366298349705e-11	--	4
XLOC_006717	ENSMMUG00000018949	0.706965145982766	6.62985222277257e-11	--	4
XLOC_006717	ENSMMUG00000017802	0.717564060978157	2.52797782707148e-11	--	4
XLOC_006717	ENSMMUG00000003924	0.711186890812111	4.53890258711453e-11	--	4
XLOC_006717	ENSMMUG00000009961	0.751603785728116	8.29558643999917e-13	--	4
XLOC_006717	ENSMMUG00000013866	0.779105918399377	3.41948691584548e-14	--	4
XLOC_006717	ENSMMUG00000031943	0.711281453743794	4.50022241693659e-11	--	4
XLOC_006717	ENSMMUG00000004690	0.717216600003632	2.61095589593197e-11	--	4
XLOC_006717	ENSMMUG00000010308	0.784791976253054	1.66533453693773e-14	--	4
XLOC_006717	ENSMMUG00000015280	0.700080062462528	1.2127165938125e-10	--	4
XLOC_006717	ENSMMUG00000033553	0.715355847292719	3.10145242821136e-11	--	4
XLOC_006717	ENSMMUG00000001768	0.717001834827003	2.66353605837821e-11	--	4
XLOC_006717	ENSMMUG00000023677	0.740728177494784	2.61812793667104e-12	1	4
XLOC_006717	ENSMMUG00000010269	0.705903800265713	7.28483939838043e-11	--	4
XLOC_006717	ENSMMUG00000003291	0.725823219017758	1.15636389352858e-11	--	4
XLOC_006717	ENSMMUG00000017931	0.701051967920254	1.11477715947217e-10	--	4
XLOC_006717	ENSMMUG00000013577	0.704331936985788	8.36921643099231e-11	--	4
XLOC_006717	ENSMMUG00000013432	0.78104419190054	2.68673971959288e-14	1	4
XLOC_006717	ENSMMUG00000023088	0.72498539601546	1.25346399926229e-11	1	4
XLOC_006717	ENSMMUG00000003941	0.720700930801132	1.88444815307776e-11	--	4
XLOC_006717	ENSMMUG00000012403	0.733295030126053	5.55999690732278e-12	1	4
XLOC_006717	ENSMMUG00000021878	0.735543772917325	4.4388936970563e-12	--	4
XLOC_006717	ENSMMUG00000019448	0.739301980791626	3.0311309018316e-12	--	4
XLOC_006717	ENSMMUG00000031578	0.706011562040039	7.2156058905648e-11	--	4
XLOC_006717	ENSMMUG00000002380	0.714029019981287	3.50364182111207e-11	--	4
XLOC_006717	ENSMMUG00000017226	0.702982370041421	9.42141920035056e-11	--	4
XLOC_006717	ENSMMUG00000029264	0.732126744145306	6.24433837970173e-12	--	4
XLOC_006717	ENSMMUG00000004639	0.711753390183843	4.31170654735524e-11	--	4
XLOC_006717	ENSMMUG00000014009	0.739455993483388	2.98383540098257e-12	--	4
XLOC_006717	ENSMMUG00000023095	0.749474638421691	1.04383168775257e-12	--	4
XLOC_006717	ENSMMUG00000007528	0.73166204215565	6.53832543662247e-12	--	4
XLOC_006717	ENSMMUG00000000823	0.712281118818728	4.1098235925574e-11	--	4
XLOC_006717	ENSMMUG00000000214	0.762956465675567	2.34479102800833e-13	--	4
XLOC_006717	ENSMMUG00000011965	0.752110453316093	7.85371767619836e-13	1	4
XLOC_006717	ENSMMUG00000002653	0.779636736938976	3.19744231092045e-14	1	4
XLOC_006717	ENSMMUG00000014155	0.776598523298977	4.66293670342566e-14	--	4
XLOC_006717	ENSMMUG00000003433	0.74258450221944	2.16049400592055e-12	1	4
XLOC_006717	ENSMMUG00000002926	0.703254711199508	9.199441208807e-11	--	4
XLOC_006717	ENSMMUG00000011720	0.721494808110829	1.74833481025871e-11	--	4
XLOC_006717	ENSMMUG00000000362	0.738712589883764	3.2192026822031e-12	--	4
XLOC_006717	ENSMMUG00000001407	0.77092643185229	9.2370555648813e-14	1	4
XLOC_006717	ENSMMUG00000011890	0.810102662781335	4.44089209850063e-16	1	4
XLOC_006717	ENSMMUG00000023678	0.709861809994145	5.11579667517026e-11	--	4
XLOC_006717	ENSMMUG00000009575	0.71870459391037	2.27289298493361e-11	--	4
XLOC_006717	ENSMMUG00000007507	0.727454236564589	9.87565584864569e-12	--	4
XLOC_006717	ENSMMUG00000013533	0.706355296505077	6.99902358292093e-11	--	4
XLOC_006717	ENSMMUG00000032486	0.723185667147543	1.48898671170627e-11	--	4
XLOC_006717	ENSMMUG00000022774	0.747497704993546	1.28919097619473e-12	1	4
XLOC_006717	ENSMMUG00000018630	0.717428561503489	2.56004106802266e-11	--	4
XLOC_006717	ENSMMUG00000007368	0.739467729809134	2.98006064269885e-12	1	4
XLOC_006717	ENSMMUG00000018768	0.707080859691371	6.5619509825865e-11	--	4
XLOC_006717	ENSMMUG00000011682	0.741975110073485	2.30171437465287e-12	--	4
XLOC_006717	ENSMMUG00000008485	0.756190762816411	5.02042851735496e-13	--	4
XLOC_006717	ENSMMUG00000011495	0.740146669354586	2.77955436445154e-12	1	4
XLOC_006717	ENSMMUG00000018966	0.760320234600493	3.16191517413245e-13	--	4
XLOC_006717	ENSMMUG00000009989	0.702791252905022	9.58024770625343e-11	1	4
XLOC_006717	ENSMMUG00000005320	0.713711145043854	3.60711460700713e-11	1	4
XLOC_006717	ENSMMUG00000002381	0.71113229525818	4.56141791005393e-11	--	4
XLOC_006717	ENSMMUG00000021928	0.71127747065577	4.50182113809205e-11	--	4
XLOC_006717	ENSMMUG00000030809	0.7729208255186	7.28306304154103e-14	--	4
XLOC_006717	ENSMMUG00000023286	0.714591093582955	3.32753824494603e-11	--	4
XLOC_006717	ENSMMUG00000016855	0.735405788354026	4.50084414183038e-12	--	4
XLOC_006717	ENSMMUG00000018580	0.70747164533054	6.33746388700729e-11	--	4
XLOC_006717	ENSMMUG00000032064	0.714274097031837	3.42579298262535e-11	--	4
XLOC_006717	ENSMMUG00000020617	0.705943797651449	7.25908222420912e-11	--	4
XLOC_006717	ENSMMUG00000015716	0.777171601046784	4.35207425653061e-14	1	4
XLOC_006717	ENSMMUG00000014798	0.707832907519745	6.13646911062915e-11	--	4
XLOC_006717	ENSMMUG00000031372	0.705087127370385	7.83031417483926e-11	--	4
XLOC_006717	ENSMMUG00000014323	0.726397198948402	1.09405817738661e-11	--	4
XLOC_006717	ENSMMUG00000012926	0.797839917162409	3.10862446895044e-15	--	4
XLOC_006717	ENSMMUG00000002509	0.7078052014072	6.15165696160602e-11	--	4
XLOC_006717	ENSMMUG00000031917	0.729692977521893	7.93765053686002e-12	1	4
XLOC_006717	ENSMMUG00000005223	0.720960076618566	1.83892900906812e-11	--	4
XLOC_006717	ENSMMUG00000012627	0.740208549466668	2.76179079605754e-12	--	4
XLOC_006717	ENSMMUG00000020343	0.721577049962964	1.73479008935828e-11	--	4
XLOC_006717	ENSMMUG00000006711	0.755573022338896	5.37347943918576e-13	1	4
XLOC_006717	ENSMMUG00000030436	0.710865866590675	4.67268446158187e-11	1	4
XLOC_006717	ENSMMUG00000011319	0.71257266307968	4.00222077701073e-11	--	4
XLOC_006717	ENSMMUG00000018318	0.701729981329498	1.05096820135486e-10	--	4
XLOC_006717	ENSMMUG00000012728	0.720103999988295	1.99342764517496e-11	--	4
XLOC_006717	ENSMMUG00000022123	0.748812407987549	1.12043707645171e-12	--	4
XLOC_006717	ENSMMUG00000000847	0.733038042741366	5.70410385591913e-12	1	4
XLOC_006717	ENSMMUG00000008898	0.710817152385249	4.6933124053794e-11	1	4
XLOC_006717	ENSMMUG00000019014	0.727134736487682	1.01865182955407e-11	--	4
XLOC_006717	ENSMMUG00000010542	0.706054007475483	7.18851644876395e-11	--	4
XLOC_006717	ENSMMUG00000011018	0.705882089560934	7.2988504129512e-11	--	4
XLOC_006717	ENSMMUG00000020801	0.748600365584944	1.14619425062301e-12	--	4
XLOC_006717	ENSMMUG00000011108	0.710302397519873	4.916644869013e-11	--	4
XLOC_006717	ENSMMUG00000011122	0.719347021899838	2.14024353795139e-11	--	4
XLOC_006717	ENSMMUG00000016228	0.729875429515355	7.79687425733755e-12	1	4
XLOC_006717	ENSMMUG00000022386	0.710236027025741	4.94615459700753e-11	--	4
XLOC_006717	ENSMMUG00000000707	0.700994702949674	1.12033271548739e-10	--	4
XLOC_006717	ENSMMUG00000008555	0.758183739659963	4.02122779519232e-13	--	4
XLOC_006717	ENSMMUG00000000715	0.707096302772373	6.55293597162654e-11	--	4
XLOC_006717	ENSMMUG00000012787	0.721906959603578	1.68141056633431e-11	1	4
XLOC_006717	ENSMMUG00000002434	0.737809215241	3.5296210398883e-12	--	4
XLOC_006717	ENSMMUG00000014172	0.701045588149923	1.11539666391991e-10	--	4
XLOC_006717	ENSMMUG00000012638	0.728747481874332	8.70725713753018e-12	--	4
XLOC_006717	ENSMMUG00000030941	0.787505098520901	1.17683640610267e-14	--	4
XLOC_006717	ENSMMUG00000021409	0.721315037675783	1.77831083192359e-11	--	4
XLOC_006717	ENSMMUG00000007860	0.707931653071343	6.08260108947434e-11	--	4
XLOC_006717	ENSMMUG00000029263	0.747119054201989	1.34203759216689e-12	--	4
XLOC_006717	ENSMMUG00000006261	0.731692102868748	6.51900755599399e-12	--	4
XLOC_006717	ENSMMUG00000019042	0.704587504413524	8.18300982530218e-11	--	4
XLOC_006717	ENSMMUG00000003797	0.701074969890772	1.11255449297687e-10	--	4
XLOC_006717	ENSMMUG00000002807	0.72261357953001	1.57234225639513e-11	--	4
XLOC_006717	ENSMMUG00000016848	0.741387932318044	2.44582132324922e-12	1	4
XLOC_006717	ENSMMUG00000012021	0.720922535244685	1.84545712045292e-11	--	4
XLOC_006717	ENSMMUG00000017888	0.713255686687616	3.76050302008935e-11	--	4
XLOC_006717	ENSMMUG00000000386	0.713922594451826	3.53796991703348e-11	--	4
XLOC_006717	ENSMMUG00000005998	0.738707934779876	3.2209790390425e-12	--	4
XLOC_006717	ENSMMUG00000007603	0.766030077131459	1.64313007644523e-13	--	4
XLOC_006717	ENSMMUG00000002506	0.709768688290248	5.15885112406522e-11	--	4
XLOC_006717	ENSMMUG00000021577	0.743383728068343	1.98818739249873e-12	--	4
XLOC_006717	ENSMMUG00000020200	0.73572314921222	4.35940172849314e-12	--	4
XLOC_006717	ENSMMUG00000017423	0.72567680825977	1.17279519429303e-11	--	4
XLOC_006717	ENSMMUG00000033840	0.710248121604667	4.94075891310786e-11	1	4
XLOC_006717	ENSMMUG00000008305	0.721203492251811	1.79714021442123e-11	1	4
XLOC_006717	ENSMMUG00000017714	0.72060284992809	1.90194526794585e-11	--	4
XLOC_006717	ENSMMUG00000018442	0.704080198835586	8.55657766862805e-11	1	4
XLOC_006717	ENSMMUG00000004019	0.753626327783711	6.65689725565244e-13	1	4
XLOC_006717	ENSMMUG00000005189	0.749949049825767	9.9209529480504e-13	--	4
XLOC_006717	ENSMMUG00000015314	0.709870405290401	5.11184428120259e-11	--	4
XLOC_006717	ENSMMUG00000016111	0.718730760558071	2.26734186981048e-11	--	4
XLOC_006717	ENSMMUG00000015565	0.788657218978993	1.02140518265514e-14	1	4
XLOC_006717	ENSMMUG00000013082	0.735688257696975	4.37472280623297e-12	1	4
XLOC_006717	ENSMMUG00000007135	0.713192897983895	3.78213016460904e-11	--	4
XLOC_006717	ENSMMUG00000005096	0.71544952854053	3.07478487115986e-11	--	4
XLOC_006717	ENSMMUG00000008552	0.705667994356539	7.43849426498855e-11	1	4
XLOC_006717	ENSMMUG00000013053	0.732143690922909	6.23390228327025e-12	--	4
XLOC_006717	ENSMMUG00000031457	0.717993997570336	2.42876829759098e-11	1	4
XLOC_006717	ENSMMUG00000020659	0.73138894045831	6.71729338819205e-12	--	4
XLOC_006717	ENSMMUG00000001683	0.749931695219275	9.9387165164444e-13	1	4
XLOC_006717	ENSMMUG00000008402	0.728759874342475	8.69659899649378e-12	--	4
XLOC_006717	ENSMMUG00000020436	0.701328655374943	1.08830278122696e-10	--	4
XLOC_006717	ENSMMUG00000012711	0.704433424884356	8.29478707942144e-11	1	4
XLOC_006717	ENSMMUG00000021851	0.703745180779314	8.81215100889676e-11	--	4
XLOC_006717	ENSMMUG00000030970	0.700350899641621	1.18463017173553e-10	--	4
XLOC_006717	ENSMMUG00000007456	0.710494531911354	4.83213469237853e-11	--	4
XLOC_006717	ENSMMUG00000007370	0.732928099410846	5.76694247911291e-12	--	4
XLOC_006717	ENSMMUG00000003849	0.721810851256762	1.69677605299512e-11	--	4
XLOC_006717	ENSMMUG00000004053	0.700316642031159	1.18814735827755e-10	--	4
XLOC_006717	ENSMMUG00000019514	0.720866715914334	1.85522708306962e-11	--	4
XLOC_006717	ENSMMUG00000031486	0.731487106626331	6.65245636355394e-12	--	4
XLOC_006717	ENSMMUG00000022687	0.716039846272088	2.91171531330292e-11	--	4
XLOC_006717	ENSMMUG00000009109	0.713954234398513	3.52771145628594e-11	1	4
XLOC_006717	ENSMMUG00000013475	0.719637495528141	2.08273398527581e-11	--	4
XLOC_006717	ENSMMUG00000015932	0.746735920651148	1.39777078800307e-12	--	4
XLOC_006717	ENSMMUG00000011643	0.709359616663398	5.35218536157345e-11	--	4
XLOC_006717	ENSMMUG00000014521	0.718047030567804	2.41677788892503e-11	--	4
XLOC_006717	ENSMMUG00000012608	0.702229956683381	1.00615960008099e-10	1	4
XLOC_006717	ENSMMUG00000004324	0.78372871471381	1.90958360235527e-14	1	4
XLOC_006717	ENSMMUG00000007424	0.765000514409119	1.85185200507476e-13	1	4
XLOC_006717	ENSMMUG00000004590	0.738440585020119	3.31001892561744e-12	--	4
XLOC_006717	ENSMMUG00000006422	0.712816824217561	3.91415788669747e-11	--	4
XLOC_006717	ENSMMUG00000010396	0.744581384312336	1.75415237890775e-12	--	4
XLOC_006717	ENSMMUG00000006396	0.73998180687673	2.8270719099055e-12	--	4
XLOC_006717	ENSMMUG00000014101	0.726337622923466	1.10036424416649e-11	--	4
XLOC_006717	ENSMMUG00000008897	0.740401091211807	2.70783395706076e-12	--	4
XLOC_006717	ENSMMUG00000031436	0.708040565467907	6.02369265578773e-11	1	4
XLOC_006717	ENSMMUG00000020398	0.760523567667944	3.09086090055644e-13	--	4
XLOC_006717	ENSMMUG00000003916	0.746809743656747	1.38689060236175e-12	--	4
XLOC_006717	ENSMMUG00000014728	0.731850315695658	6.41775521614818e-12	--	4
XLOC_006717	ENSMMUG00000001534	0.710490643896988	4.83382223137596e-11	--	4
XLOC_006717	ENSMMUG00000018145	0.716530174402222	2.78257417107852e-11	--	4
XLOC_006717	ENSMMUG00000009739	0.727576825089875	9.75886038645513e-12	--	4
XLOC_006717	ENSMMUG00000007602	0.749235756453077	1.07092112955343e-12	1	4
XLOC_006717	ENSMMUG00000014905	0.70294529510726	9.45203915136972e-11	--	4
XLOC_006717	ENSMMUG00000003325	0.718604958599372	2.29416485808542e-11	--	4
XLOC_006717	ENSMMUG00000027671	0.747149730360781	1.33759670006839e-12	--	4
XLOC_006717	ENSMMUG00000013721	0.701134779455722	1.10679021503302e-10	--	4
XLOC_006717	ENSMMUG00000021028	0.733403233530965	5.50026690859795e-12	--	4
XLOC_006717	ENSMMUG00000022653	0.708727526196286	5.66453550732149e-11	1	4
XLOC_006717	ENSMMUG00000001991	0.767412666058924	1.3988810110277e-13	1	4
XLOC_006717	ENSMMUG00000015783	0.703404164060186	9.07971475783143e-11	--	4
XLOC_006717	ENSMMUG00000031729	0.722866668309093	1.53492774046526e-11	1	4
XLOC_006717	ENSMMUG00000000881	0.716194041465812	2.87050383462883e-11	--	4
XLOC_006717	ENSMMUG00000035254	0.715318557909651	3.11213277370825e-11	1	4
XLOC_006717	ENSMMUG00000015107	0.76344939976217	2.21600515715181e-13	--	4
XLOC_006717	ENSMMUG00000002123	0.722562895939227	1.57993618188357e-11	--	4
XLOC_006717	ENSMMUG00000030599	0.790656665699387	7.7715611723761e-15	1	4
XLOC_006717	ENSMMUG00000019561	0.743290403014995	2.00750527312721e-12	--	4
XLOC_006717	ENSMMUG00000026958	0.769764997984918	1.06137321154165e-13	--	4
XLOC_006717	ENSMMUG00000035938	0.701826132766795	1.04220632124452e-10	--	4
XLOC_006717	ENSMMUG00000005767	0.706115709914506	7.14932557599468e-11	--	4
XLOC_006717	ENSMMUG00000013646	0.705752419903671	7.38313854498074e-11	--	4
XLOC_006717	ENSMMUG00000000391	0.708273606285328	5.89950310825316e-11	--	4
XLOC_006717	ENSMMUG00000007374	0.71987717099547	2.03637107176746e-11	--	4
XLOC_006717	ENSMMUG00000021808	0.731766025022348	6.47171205514496e-12	--	4
XLOC_006717	ENSMMUG00000005604	0.773217148760573	7.01660951563099e-14	1	4
XLOC_006717	ENSMMUG00000003171	0.727235218736142	1.0087930490954e-11	--	4
XLOC_006717	ENSMMUG00000030942	0.740411837310062	2.70494737719673e-12	--	4
XLOC_006717	ENSMMUG00000030658	0.74978325907789	1.00985886319904e-12	--	4
XLOC_006717	ENSMMUG00000023394	0.739275027915845	3.03934655221383e-12	--	4
XLOC_006717	ENSMMUG00000012190	0.74944116574451	1.0476064460363e-12	1	4
XLOC_006717	ENSMMUG00000010203	0.792049387112462	6.43929354282591e-15	--	4
XLOC_006717	ENSMMUG00000015686	0.720721734011935	1.880762212636e-11	--	4
XLOC_006717	ENSMMUG00000003825	0.710741605600491	4.72546446417255e-11	--	4
XLOC_006717	ENSMMUG00000010807	0.730062026833433	7.6554318440003e-12	1	4
XLOC_006717	ENSMMUG00000029682	0.71625015253735	2.85564905055935e-11	--	4
XLOC_006717	ENSMMUG00000023406	0.740301479620341	2.73558953267639e-12	--	4
XLOC_006717	ENSMMUG00000007574	0.709963524540875	5.06914510367551e-11	1	4
XLOC_006717	ENSMMUG00000011419	0.70664070464177	6.82387479855606e-11	--	4
XLOC_006717	ENSMMUG00000009025	0.711176395899171	4.54323245691057e-11	1	4
XLOC_006717	ENSMMUG00000019813	0.826033451213119	0	1	4
XLOC_006717	ENSMMUG00000001345	0.737125416257897	3.78364006792253e-12	--	4
XLOC_006717	ENSMMUG00000022580	0.81351496501658	4.44089209850063e-16	1	4
XLOC_006717	ENSMMUG00000003370	0.721338206839376	1.77440284687691e-11	--	4
XLOC_006717	ENSMMUG00000002634	0.718345343239516	2.35047536989441e-11	--	4
XLOC_006717	ENSMMUG00000018806	0.79298771182522	5.77315972805081e-15	--	4
XLOC_006717	ENSMMUG00000023411	0.754457989147527	6.07736083679811e-13	--	4
XLOC_006717	ENSMMUG00000017153	0.723999732891939	1.37765354679686e-11	--	4
XLOC_006717	ENSMMUG00000030731	0.704727236405627	8.08286770848099e-11	--	4
XLOC_006717	ENSMMUG00000001879	0.732198749240872	6.19992945871672e-12	1	4
XLOC_006717	ENSMMUG00000012890	0.708115985079163	5.98321392430989e-11	--	4
XLOC_006717	ENSMMUG00000007093	0.703703986132882	8.84405881862449e-11	1	4
XLOC_006717	ENSMMUG00000009024	0.702562274332552	9.77391501066904e-11	--	4
XLOC_006717	ENSMMUG00000010346	0.741807323229181	2.34212649274923e-12	1	4
XLOC_006717	ENSMMUG00000015080	0.714910768466794	3.23119309086906e-11	--	4
XLOC_006717	ENSMMUG00000013325	0.743641578306846	1.93534077652657e-12	1	4
XLOC_006717	ENSMMUG00000007157	0.760913704770151	2.95763413760142e-13	1	4
XLOC_006717	ENSMMUG00000012170	0.70837967441904	5.84376991241697e-11	--	4
XLOC_006717	ENSMMUG00000001092	0.700950211901089	1.12466702617553e-10	--	4
XLOC_006717	ENSMMUG00000012659	0.750857167844114	8.99502694551302e-13	1	4
XLOC_006717	ENSMMUG00000005103	0.70700554832346	6.60609345004559e-11	--	4
XLOC_006717	ENSMMUG00000022467	0.709136760580831	5.46038769755341e-11	--	4
XLOC_006717	ENSMMUG00000018585	0.736875968385071	3.88045151566985e-12	1	4
XLOC_006717	ENSMMUG00000020712	0.732463445107273	6.039169164751e-12	--	4
XLOC_006717	ENSMMUG00000022094	0.710184452591209	4.96922503145925e-11	--	4
XLOC_006717	ENSMMUG00000002835	0.722887811716106	1.53184132045681e-11	--	4
XLOC_006717	ENSMMUG00000008049	0.71565436759258	3.0172309095633e-11	--	4
XLOC_006717	ENSMMUG00000003047	0.741311963731101	2.4651392038777e-12	--	4
XLOC_006717	ENSMMUG00000012993	0.71950724975109	2.10833572822366e-11	--	4
XLOC_006717	ENSMMUG00000010312	0.720789949197365	1.86870519058857e-11	--	4
XLOC_006717	ENSMMUG00000007953	0.752208185837341	7.7715611723761e-13	1	4
XLOC_006717	ENSMMUG00000011025	0.708627753971291	5.71540592630981e-11	--	4
XLOC_006717	ENSMMUG00000008674	0.734780146507496	4.7928327973068e-12	1	4
XLOC_006717	ENSMMUG00000007912	0.712795180267269	3.92188503894886e-11	--	4
XLOC_006717	ENSMMUG00000018908	0.734789828942623	4.78816986060338e-12	--	4
XLOC_006717	ENSMMUG00000027202	0.720198582336603	1.97575289462293e-11	1	4
XLOC_006717	ENSMMUG00000003598	0.715779521199165	2.98259195119499e-11	1	4
XLOC_006717	ENSMMUG00000007596	0.706250830873529	7.06417147000593e-11	--	4
XLOC_006717	ENSMMUG00000022116	0.716524818417149	2.78397305208955e-11	--	4
XLOC_006717	ENSMMUG00000003492	0.700358840187974	1.18381748848151e-10	--	4
XLOC_006717	ENSMMUG00000015661	0.756626827988499	4.78284079008517e-13	--	4
XLOC_006717	ENSMMUG00000000063	0.718450183752397	2.32758257112664e-11	--	4
XLOC_006717	ENSMMUG00000001941	0.712303960607536	4.10129707972828e-11	--	4
XLOC_006717	ENSMMUG00000006357	0.733009514821632	5.72031311207866e-12	--	4
XLOC_006717	ENSMMUG00000018955	0.735434326131199	4.48796555474473e-12	--	4
XLOC_006717	ENSMMUG00000010128	0.720862314621104	1.85598203472637e-11	--	4
XLOC_006717	ENSMMUG00000019528	0.723343059194114	1.46682666013476e-11	--	4
XLOC_006717	ENSMMUG00000008338	0.721227550036572	1.79307679815111e-11	1	4
XLOC_006717	ENSMMUG00000016891	0.716230690007839	2.86080048539361e-11	--	4
XLOC_006717	ENSMMUG00000031416	0.757724763047235	4.2321701698711e-13	--	4
XLOC_006717	ENSMMUG00000013697	0.715463718877698	3.07076586381072e-11	--	4
XLOC_006717	ENSMMUG00000001160	0.710222434984405	4.95221641472199e-11	--	4
XLOC_006717	ENSMMUG00000022532	0.702931977228237	9.463052563774e-11	--	4
XLOC_006717	ENSMMUG00000003353	0.716409154367476	2.81394907375443e-11	--	4
XLOC_006717	ENSMMUG00000029571	0.716669630634509	2.74686939860658e-11	1	4
XLOC_006717	ENSMMUG00000003505	0.702553036790638	9.78177538968339e-11	--	4
XLOC_006717	ENSMMUG00000013172	0.701679967864007	1.05555342244656e-10	--	4
XLOC_006717	ENSMMUG00000014331	0.702692959458615	9.66293711712751e-11	1	4
XLOC_006717	ENSMMUG00000007684	0.718894048047852	2.23299156942858e-11	--	4
XLOC_006717	ENSMMUG00000020989	0.711877604553799	4.26334523240257e-11	--	4
XLOC_006717	ENSMMUG00000001699	0.744181494131877	1.82920345537241e-12	1	4
XLOC_006717	ENSMMUG00000013344	0.739190506533036	3.06599190480483e-12	1	4
XLOC_006717	ENSMMUG00000032147	0.752874870278374	7.22533144426052e-13	1	4
XLOC_006717	ENSMMUG00000005905	0.728295876361297	9.09938790982778e-12	--	4
XLOC_006717	ENSMMUG00000001125	0.719332013299394	2.14326334457837e-11	--	4
XLOC_006717	ENSMMUG00000010280	0.71752450780707	2.53730370047833e-11	--	4
XLOC_006717	ENSMMUG00000003622	0.706013526700082	7.21436244077722e-11	1	4
XLOC_006717	ENSMMUG00000022372	0.717169815195988	2.62232457970413e-11	1	4
XLOC_006717	ENSMMUG00000012454	0.769708232524633	1.0680345496894e-13	1	4
XLOC_006717	ENSMMUG00000020079	0.749779475080144	1.01030295240889e-12	--	4
XLOC_006717	ENSMMUG00000013219	0.704246126399519	8.43265457461939e-11	--	4
XLOC_006717	ENSMMUG00000020428	0.724057056701926	1.37012623468991e-11	--	4
XLOC_006717	ENSMMUG00000004283	0.723494579115504	1.44577683158786e-11	--	4
XLOC_006717	ENSMMUG00000001987	0.702202851520213	1.00853991824579e-10	--	4
XLOC_006717	ENSMMUG00000000553	0.700473313151052	1.1721401627085e-10	--	4
XLOC_006717	ENSMMUG00000021553	0.73136828614244	6.7310601536974e-12	--	4
XLOC_006717	ENSMMUG00000009513	0.706093901654124	7.16315895488151e-11	--	4
XLOC_006717	ENSMMUG00000018885	0.702394966540134	9.91775550573948e-11	--	4
XLOC_006717	ENSMMUG00000020634	0.704991307118062	7.8968387384748e-11	--	4
XLOC_006717	ENSMMUG00000007387	0.711060957917534	4.59094984250896e-11	1	4
XLOC_006717	ENSMMUG00000004935	0.784191143081257	1.79856129989275e-14	--	4
XLOC_006717	ENSMMUG00000015019	0.722421208734003	1.60134128179834e-11	--	4
XLOC_006717	ENSMMUG00000015344	0.723230458483791	1.48265844046591e-11	1	4
XLOC_006717	ENSMMUG00000012452	0.722784304415645	1.54700696697319e-11	1	4
XLOC_006717	ENSMMUG00000017270	0.720355521791906	1.9467982781407e-11	--	4
XLOC_006717	ENSMMUG00000002822	0.860325642513617	0	1	4
XLOC_006717	ENSMMUG00000005011	0.723763290594432	1.40913947177523e-11	--	4
XLOC_006717	ENSMMUG00000021253	0.700902916376517	1.12929221529612e-10	1	4
XLOC_006717	ENSMMUG00000001585	0.708014143308531	6.03792571496342e-11	--	4
XLOC_006717	ENSMMUG00000004648	0.70739781739944	6.37929709057516e-11	--	4
XLOC_006717	ENSMMUG00000009743	0.753390062182922	6.83009204749396e-13	1	4
XLOC_006717	ENSMMUG00000011604	0.706223568686928	7.08126890458516e-11	--	4
XLOC_006717	ENSMMUG00000017450	0.701406141036245	1.08099751372492e-10	--	4
XLOC_006717	ENSMMUG00000029548	0.730510526838393	7.32525151647678e-12	--	4
XLOC_006717	ENSMMUG00000005507	0.71093064420495	4.64539517963658e-11	--	4
XLOC_009432	ENSMMUG00000022429	0.736990409632891	3.83559850547499e-12	--	--
XLOC_009432	ENSMMUG00000009155	0.717046276236109	2.65258925935541e-11	--	--
XLOC_009432	ENSMMUG00000032004	0.720964623307208	1.83815185295089e-11	--	--
XLOC_009432	ENSMMUG00000000630	0.734721406130994	4.82103246213228e-12	--	--
XLOC_009432	ENSMMUG00000029213	0.704131654780666	8.51796411183159e-11	1	--
XLOC_009432	ENSMMUG00000009524	0.727365758048986	9.9609209769369e-12	--	--
XLOC_009432	ENSMMUG00000022864	0.729172770270694	8.3526519034649e-12	--	--
XLOC_009432	ENSMMUG00000018151	0.721125374296771	1.81046289071674e-11	1	--
XLOC_009432	ENSMMUG00000019699	0.771695882480122	8.43769498715119e-14	1	--
XLOC_009432	ENSMMUG00000014897	0.70968408226994	5.19828624589991e-11	--	--
XLOC_009432	ENSMMUG00000018288	0.711892128792207	4.25774970835846e-11	1	--
XLOC_009432	ENSMMUG00000008741	0.73183052124966	6.43041175862891e-12	--	--
XLOC_009432	ENSMMUG00000009997	0.717351636257131	2.57838195238946e-11	--	--
XLOC_009432	ENSMMUG00000003873	0.743498083219478	1.96465066437668e-12	--	--
XLOC_009432	ENSMMUG00000011757	0.707632040590856	6.24744700417068e-11	--	--
XLOC_009432	ENSMMUG00000020999	0.70495167026222	7.92450549624846e-11	1	--
XLOC_009432	ENSMMUG00000007725	0.713861506178367	3.55782070471378e-11	1	--
XLOC_009432	ENSMMUG00000014877	0.706650051253849	6.81821266113047e-11	--	--
XLOC_009432	ENSMMUG00000022524	0.717880136764125	2.45465869852524e-11	--	--
XLOC_009432	ENSMMUG00000012100	0.705480354406397	7.56297247050952e-11	1	--
XLOC_009432	ENSMMUG00000029018	0.730324207721665	7.46069872548105e-12	--	--
XLOC_009432	ENSMMUG00000009053	0.711715015208379	4.32673896710867e-11	--	--
XLOC_009432	ENSMMUG00000003115	0.75794054184505	4.13225009765483e-13	1	--
XLOC_009432	ENSMMUG00000002832	0.735301823259366	4.54836168728434e-12	1	--
XLOC_009432	ENSMMUG00000007643	0.700182439095891	1.20202514608536e-10	--	--
XLOC_009432	ENSMMUG00000004768	0.712759308210337	3.93471921711352e-11	1	--
XLOC_009432	ENSMMUG00000007389	0.718268458479144	2.3673951687897e-11	--	--
XLOC_009432	ENSMMUG00000032040	0.775727682557877	5.19584375524573e-14	--	--
XLOC_009432	ENSMMUG00000006164	0.718304090865361	2.35953478977535e-11	--	--
XLOC_009432	ENSMMUG00000014795	0.758001936018046	4.10338429901458e-13	1	--
XLOC_009432	ENSMMUG00000001866	0.737033460975449	3.81894516010561e-12	1	--
XLOC_009432	ENSMMUG00000004742	0.720584365811425	1.90527593701972e-11	1	--
XLOC_009432	ENSMMUG00000008563	0.752665577496558	7.39408534400354e-13	1	--
XLOC_009432	ENSMMUG00000016452	0.765221235961555	1.80744308408975e-13	1	--
XLOC_009432	ENSMMUG00000007043	0.702671715056837	9.68087832120545e-11	--	--
XLOC_009432	ENSMMUG00000004466	0.724889479573587	1.26507693209987e-11	--	--
XLOC_009432	ENSMMUG00000005579	0.725482496370612	1.19495524586455e-11	--	--
XLOC_009432	ENSMMUG00000003437	0.740172009287961	2.77244893709394e-12	--	--
XLOC_009432	ENSMMUG00000007459	0.717649736474344	2.50790499478626e-11	1	--
XLOC_009432	ENSMMUG00000017016	0.72469487322906	1.28892452266882e-11	--	--
XLOC_009432	ENSMMUG00000014053	0.713539094656271	3.66435770615681e-11	1	--
XLOC_009432	ENSMMUG00000001008	0.765404648892244	1.76747505520325e-13	--	--
XLOC_009432	ENSMMUG00000000308	0.737636676925117	3.59223761847716e-12	--	--
XLOC_009432	ENSMMUG00000002181	0.718336765344667	2.35234054457578e-11	--	--
XLOC_009432	ENSMMUG00000031170	0.737179709915466	3.76276787505958e-12	1	--
XLOC_009432	ENSMMUG00000009304	0.721912669459431	1.68050018345411e-11	1	--
XLOC_009432	ENSMMUG00000004069	0.703971645940588	8.63860094568736e-11	1	--
XLOC_009432	ENSMMUG00000007511	0.701077879605123	1.11227249632861e-10	1	--
XLOC_009432	ENSMMUG00000003946	0.710452776204297	4.85038675890337e-11	--	--
XLOC_009432	ENSMMUG00000001079	0.700516889135735	1.16772369551654e-10	--	--
XLOC_009432	ENSMMUG00000015494	0.71663397244062	2.7559732274085e-11	--	--
XLOC_009432	ENSMMUG00000007120	0.701956339195717	1.03045127985979e-10	1	--
XLOC_009432	ENSMMUG00000013748	0.758666272141843	3.81028542051354e-13	--	--
XLOC_009432	ENSMMUG00000006369	0.727346649537265	9.97935067914568e-12	--	--
XLOC_009432	ENSMMUG00000021969	0.721229081985113	1.7928103446252e-11	--	--
XLOC_009432	ENSMMUG00000031514	0.703403867223168	9.07998121135734e-11	--	--
XLOC_009432	ENSMMUG00000002922	0.718847514597105	2.24273932758479e-11	--	--
XLOC_009432	ENSMMUG00000022010	0.717284312596919	2.59459120854899e-11	--	--
XLOC_009432	ENSMMUG00000013939	0.72355578786246	1.43733913660071e-11	1	--
XLOC_009432	ENSMMUG00000015507	0.706379421347851	6.98405777654898e-11	--	--
XLOC_009432	ENSMMUG00000017507	0.733392956526379	5.50581802372108e-12	--	--
XLOC_009432	ENSMMUG00000005374	0.700106018557829	1.20999654740217e-10	1	--
XLOC_009432	ENSMMUG00000005873	0.71656677636123	2.7731594798297e-11	--	--
XLOC_009432	ENSMMUG00000019476	0.732991334947734	5.73052716390521e-12	--	--
XLOC_009432	ENSMMUG00000021011	0.7274738900866	9.85678205722706e-12	--	--
XLOC_009432	ENSMMUG00000001456	0.70370214594993	8.8455021085565e-11	--	--
XLOC_009432	ENSMMUG00000000837	0.732304931489337	6.13509243407862e-12	1	--
XLOC_009432	ENSMMUG00000023096	0.770348729596617	9.9031893796564e-14	--	--
XLOC_009432	ENSMMUG00000006866	0.711547634602771	4.39293046383682e-11	--	--
XLOC_009432	ENSMMUG00000009516	0.715899305064319	2.94977375858707e-11	--	--
XLOC_009432	ENSMMUG00000007481	0.704412563825674	8.31006374824028e-11	--	--
XLOC_009432	ENSMMUG00000014523	0.726559134902669	1.07704956064936e-11	1	--
XLOC_009432	ENSMMUG00000000565	0.707455762558094	6.34643448904626e-11	--	--
XLOC_009432	ENSMMUG00000033169	0.709948914126298	5.07582864628375e-11	--	--
XLOC_009432	ENSMMUG00000007037	0.726709138076654	1.06155084722559e-11	--	--
XLOC_009432	ENSMMUG00000008587	0.709393402586084	5.33595390095343e-11	--	--
XLOC_009432	ENSMMUG00000020614	0.702627108477243	9.71869251742419e-11	--	--
XLOC_009432	ENSMMUG00000008331	0.70912217915936	5.467537533832e-11	--	--
XLOC_009432	ENSMMUG00000005425	0.740641356783871	2.6416646647931e-12	1	--
XLOC_009432	ENSMMUG00000021247	0.727646383920131	9.69313518339732e-12	--	--
XLOC_009432	ENSMMUG00000009252	0.70262632107704	9.71935865123896e-11	--	--
XLOC_009432	ENSMMUG00000023308	0.727361700196609	9.96491777982556e-12	--	--
XLOC_009432	ENSMMUG00000016786	0.703412685646095	9.07296460184170e-11	--	--
XLOC_009432	ENSMMUG00000000788	0.730027119251157	7.68163310738146e-12	1	--
XLOC_009432	ENSMMUG00000008468	0.704745028789768	8.07021116600026e-11	--	--
XLOC_009432	ENSMMUG00000023070	0.725739642223461	1.16573417585641e-11	--	--
XLOC_009432	ENSMMUG00000006310	0.750601417765445	9.2459373490783e-13	--	--
XLOC_009432	ENSMMUG00000031658	0.706005660551194	7.21938064884853e-11	1	--
XLOC_009432	ENSMMUG00000017417	0.708178248559823	5.94999605141311e-11	1	--
XLOC_009432	ENSMMUG00000010484	0.707444947111346	6.35256292014219e-11	--	--
XLOC_009432	ENSMMUG00000012172	0.723031213315448	1.51105794543582e-11	--	--
XLOC_009432	ENSMMUG00000016317	0.71693009928971	2.68132183123271e-11	1	--
XLOC_009432	ENSMMUG00000002919	0.713705838223414	3.60886875938604e-11	--	--
XLOC_009432	ENSMMUG00000007144	0.74526319092415	1.63291602461868e-12	1	--
XLOC_009432	ENSMMUG00000008757	0.709629461587123	5.22391019330826e-11	--	--
XLOC_009432	ENSMMUG00000007747	0.709189197689698	5.43474154568457e-11	--	--
XLOC_009432	ENSMMUG00000009079	0.713236240027181	3.7671643582371e-11	1	--
XLOC_009432	ENSMMUG00000019700	0.72082601973715	1.86235471488772e-11	--	--
XLOC_009432	ENSMMUG00000003081	0.701211875566838	1.09940501147321e-10	--	--
XLOC_009432	ENSMMUG00000004927	0.724029618740149	1.37372335728969e-11	--	--
XLOC_009432	ENSMMUG00000016357	0.719028287657235	2.20512497151049e-11	1	--
XLOC_009432	ENSMMUG00000018584	0.713990707757497	3.51594309222492e-11	1	--
XLOC_009432	ENSMMUG00000011527	0.745399847533314	1.60937929649663e-12	--	--
XLOC_009432	ENSMMUG00000000512	0.712317091464778	4.09641209841993e-11	--	--
XLOC_009432	ENSMMUG00000001181	0.706099385355651	7.15967285458419e-11	1	--
XLOC_009432	ENSMMUG00000012371	0.708866402714812	5.59445823000715e-11	--	--
XLOC_009432	ENSMMUG00000031211	0.711998527549739	4.21678247874979e-11	1	--
XLOC_009432	ENSMMUG00000002201	0.766127808721592	1.62536650805123e-13	1	--
XLOC_009432	ENSMMUG00000017945	0.706981923417898	6.6199934423139e-11	1	--
XLOC_009432	ENSMMUG00000032094	0.738516312091067	3.28448379605106e-12	--	--
XLOC_009432	ENSMMUG00000011555	0.729550561931412	8.04933897313731e-12	--	--
XLOC_009432	ENSMMUG00000011006	0.718367880854306	2.34554597966508e-11	1	--
XLOC_009432	ENSMMUG00000032189	0.706858963488764	6.69277966380832e-11	--	--
XLOC_009432	ENSMMUG00000018596	0.735148490219836	4.6189718716505e-12	--	--
XLOC_009432	ENSMMUG00000032025	0.710735923613008	4.72790695482672e-11	--	--
XLOC_009432	ENSMMUG00000005727	0.709532212902534	5.26978460868577e-11	--	--
XLOC_009432	ENSMMUG00000007917	0.746967420526907	1.36379796344954e-12	--	--
XLOC_009432	ENSMMUG00000030005	0.703180785068155	9.25919341199233e-11	--	--
XLOC_009432	ENSMMUG00000029169	0.735484911320486	4.46531700504238e-12	1	--
XLOC_009432	ENSMMUG00000016734	0.739031043232809	3.11617398551789e-12	--	--
XLOC_009432	ENSMMUG00000010277	0.710102895145788	5.00588459573237e-11	--	--
XLOC_009432	ENSMMUG00000014709	0.719615824636191	2.08695283276938e-11	--	--
XLOC_009432	ENSMMUG00000009402	0.733160406331191	5.63504798378744e-12	--	--
XLOC_009432	ENSMMUG00000007405	0.728808011473158	8.65574278918757e-12	--	--
XLOC_009432	ENSMMUG00000023385	0.70179778470777	1.04478203866165e-10	1	--
XLOC_009432	ENSMMUG00000020691	0.703539718768373	8.97244500919214e-11	--	--
XLOC_009432	ENSMMUG00000014151	0.713918760799636	3.53921336682106e-11	--	--
XLOC_009432	ENSMMUG00000006212	0.704383621270585	8.33124680355013e-11	--	--
XLOC_009432	ENSMMUG00000019603	0.715431650295244	3.07984748815215e-11	--	--
XLOC_009432	ENSMMUG00000032502	0.742435560006958	2.19424478586916e-12	1	--
XLOC_009432	ENSMMUG00000004741	0.733540764955011	5.42543787673821e-12	1	--
XLOC_009432	ENSMMUG00000000845	0.730889965149015	7.0565775445175e-12	1	--
XLOC_009432	ENSMMUG00000015799	0.721740598534689	1.70812253230679e-11	1	--
XLOC_009432	ENSMMUG00000001426	0.7001814024642	1.20213394794177e-10	--	--
XLOC_009432	ENSMMUG00000006090	0.728496281449847	8.92330653812223e-12	1	--
XLOC_009432	ENSMMUG00000003151	0.717638580502984	2.51050291666388e-11	--	--
XLOC_009432	ENSMMUG00000001221	0.715249075506161	3.13211678815151e-11	--	--
XLOC_009432	ENSMMUG00000019898	0.725702711132985	1.16986420550802e-11	--	--
XLOC_009432	ENSMMUG00000012913	0.740117012493426	2.78799205943869e-12	1	--
XLOC_009432	ENSMMUG00000001038	0.707281021659894	6.44604369881563e-11	--	--
XLOC_009432	ENSMMUG00000002431	0.729708984348556	7.92521603898422e-12	1	--
XLOC_009432	ENSMMUG00000030027	0.720047242046902	2.00408578621136e-11	--	--
XLOC_009432	ENSMMUG00000015354	0.718353745256202	2.34863239967353e-11	--	--
XLOC_009432	ENSMMUG00000028715	0.724487022699096	1.31485933252407e-11	1	--
XLOC_009432	ENSMMUG00000006652	0.714927093942208	3.2263303140212e-11	--	--
XLOC_009432	ENSMMUG00000000345	0.75243201460035	7.58504370423907e-13	--	--
XLOC_009432	ENSMMUG00000016428	0.703660174849669	8.87814266548048e-11	--	--
XLOC_009432	ENSMMUG00000004477	0.702645700589416	9.70290514601402e-11	1	--
XLOC_009432	ENSMMUG00000015048	0.716948406110065	2.67676991683174e-11	--	--
XLOC_009432	ENSMMUG00000024201	0.728605003873077	8.82915962563402e-12	1	--
XLOC_009432	ENSMMUG00000021251	0.758416968116445	3.91686683087755e-13	1	--
XLOC_009432	ENSMMUG00000016255	0.723275294329361	1.47633016922555e-11	--	--
XLOC_009432	ENSMMUG00000010478	0.704305763036652	8.38853431162079e-11	--	--
XLOC_009432	ENSMMUG00000014526	0.725223022386874	1.22515331213435e-11	--	--
XLOC_009432	ENSMMUG00000021010	0.707773288104551	6.1691984853951e-11	--	--
XLOC_009432	ENSMMUG00000007587	0.728987303324834	8.50564063625825e-12	1	--
XLOC_009432	ENSMMUG00000030997	0.724347506197978	1.33255628753659e-11	1	--
XLOC_009432	ENSMMUG00000029811	0.732746856291069	5.87174753263753e-12	1	--
XLOC_009432	ENSMMUG00000006848	0.703750292175693	8.8081986149291e-11	--	--
XLOC_009432	ENSMMUG00000009410	0.700522741852168	1.16713305686744e-10	--	--
XLOC_009432	ENSMMUG00000022370	0.7453368582338	1.62025948213795e-12	--	--
XLOC_009432	ENSMMUG00000009033	0.736673773453129	3.96038757344286e-12	1	--
XLOC_009432	ENSMMUG00000020799	0.712163707213112	4.1539660600165e-11	--	--
XLOC_009432	ENSMMUG00000011644	0.731476882542501	6.65911770170169e-12	--	--
XLOC_009432	ENSMMUG00000031879	0.712880971217823	3.89133170131117e-11	--	--
XLOC_009432	ENSMMUG00000008575	0.724727256592738	1.28492771978017e-11	--	--
XLOC_009432	ENSMMUG00000021334	0.723620682926193	1.42845735240371e-11	--	--
XLOC_009432	ENSMMUG00000005041	0.722555332555267	1.58104640490819e-11	--	--
XLOC_009432	ENSMMUG00000022107	0.725379185728066	1.20690124560952e-11	--	--
XLOC_009432	ENSMMUG00000021420	0.708491216427528	5.78572745268957e-11	1	--
XLOC_009432	ENSMMUG00000031777	0.714420269783285	3.38014061185277e-11	--	--
XLOC_009432	ENSMMUG00000005358	0.726767280537619	1.05557784735311e-11	--	--
XLOC_009432	ENSMMUG00000000635	0.734282721980187	5.03774799653911e-12	--	--
XLOC_009432	ENSMMUG00000013482	0.723634044968374	1.42663658664333e-11	--	--
XLOC_009432	ENSMMUG00000011265	0.730533579992442	7.30859817110741e-12	--	--
XLOC_009432	ENSMMUG00000021834	0.73753415356021	3.62976315670949e-12	1	--
XLOC_009432	ENSMMUG00000021853	0.710457518779428	4.84829953961707e-11	--	--
XLOC_009432	ENSMMUG00000004386	0.746952880247533	1.36601840949879e-12	--	--
XLOC_009432	ENSMMUG00000019025	0.725610345851795	1.18034471086048e-11	--	--
XLOC_009432	ENSMMUG00000029139	0.751382937039752	8.49764703048095e-13	1	--
XLOC_009432	ENSMMUG00000013324	0.714621997599353	3.31810134923671e-11	--	--
XLOC_009432	ENSMMUG00000015761	0.729450803678259	8.12838685249062e-12	1	--
XLOC_009432	ENSMMUG00000000719	0.726867182564952	1.04543040890803e-11	1	--
XLOC_009432	ENSMMUG00000008007	0.739736987113716	2.89901436190121e-12	--	--
XLOC_009432	ENSMMUG00000001304	0.743644993028022	1.9346746427118e-12	--	--
XLOC_009432	ENSMMUG00000003113	0.718134530456064	2.39714914584965e-11	1	--
XLOC_009432	ENSMMUG00000023719	0.728674689242418	8.76942962690919e-12	--	--
XLOC_009432	ENSMMUG00000006403	0.720001694818851	2.01267891242196e-11	1	--
XLOC_009432	ENSMMUG00000001088	0.735859861894895	4.29967172976831e-12	1	--
XLOC_009432	ENSMMUG00000021364	0.739588621970971	2.94342328288622e-12	--	--
XLOC_009432	ENSMMUG00000022664	0.714464602334444	3.3664182552684e-11	--	--
XLOC_009432	ENSMMUG00000008229	0.718677614389294	2.27864394020116e-11	--	--
XLOC_009432	ENSMMUG00000021839	0.717503826298644	2.54218868178668e-11	--	--
XLOC_009432	ENSMMUG00000020098	0.701494914621487	1.07268416371653e-10	--	--
XLOC_009432	ENSMMUG00000014739	0.759015250594693	3.66373598126302e-13	1	--
XLOC_009432	ENSMMUG00000019178	0.748700741207383	1.13398179735213e-12	1	--
XLOC_009432	ENSMMUG00000035309	0.702958027453417	9.44151423709627e-11	--	--
XLOC_009432	ENSMMUG00000020694	0.766833462222593	1.49658063719471e-13	--	--
XLOC_009432	ENSMMUG00000015185	0.708402335147424	5.83193493497447e-11	1	--
XLOC_009432	ENSMMUG00000018334	0.709738950563726	5.17270670741254e-11	--	--
XLOC_009432	ENSMMUG00000024319	0.73690137434057	3.8702374638433e-12	--	--
XLOC_009432	ENSMMUG00000021766	0.703394782580701	9.0871976610174e-11	--	--
XLOC_009432	ENSMMUG00000010090	0.762355251011297	2.50910403565285e-13	1	--
XLOC_009432	ENSMMUG00000008383	0.733356825145852	5.52580203816433e-12	--	--
XLOC_009432	ENSMMUG00000009858	0.705430481872024	7.59641238801123e-11	--	--
XLOC_009432	ENSMMUG00000022111	0.706184028398749	7.10613790033676e-11	--	--
XLOC_009432	ENSMMUG00000019054	0.731270008331407	6.79678535675521e-12	1	--
XLOC_009432	ENSMMUG00000015764	0.710153287196133	4.98321384156952e-11	1	--
XLOC_009432	ENSMMUG00000007967	0.70260592507782	9.73670033488361e-11	1	--
XLOC_009432	ENSMMUG00000020402	0.731790609458499	6.45572484359036e-12	--	--
XLOC_009432	ENSMMUG00000006086	0.734149969712385	5.10524955643632e-12	--	--
XLOC_009432	ENSMMUG00000031172	0.712239447336549	4.12545553274413e-11	--	--
XLOC_009432	ENSMMUG00000003704	0.738504392940271	3.28848059893971e-12	--	--
XLOC_009432	ENSMMUG00000007181	0.714566985873775	3.33491012582954e-11	--	--
XLOC_009432	ENSMMUG00000018492	0.728977636526816	8.51363424203555e-12	--	--
XLOC_009432	ENSMMUG00000005506	0.700764897806387	1.14289244734778e-10	--	--
XLOC_009432	ENSMMUG00000014723	0.711974391103893	4.22604173877517e-11	--	--
XLOC_009432	ENSMMUG00000003999	0.708617465610357	5.72066838344654e-11	1	--
XLOC_009432	ENSMMUG00000030471	0.713466198924509	3.68884922608004e-11	--	--
XLOC_009432	ENSMMUG00000023416	0.725336275675225	1.21187504475984e-11	1	--
XLOC_009432	ENSMMUG00000004822	0.70345839883911	9.03666030893646e-11	1	--
XLOC_009432	ENSMMUG00000000973	0.712092637568149	4.18087786613341e-11	--	--
XLOC_009432	ENSMMUG00000031148	0.733515598059291	5.43898259763864e-12	1	--
XLOC_009432	ENSMMUG00000019218	0.732410913052957	6.07092154325528e-12	--	--
XLOC_009432	ENSMMUG00000030142	0.716621766364958	2.75908185187745e-11	1	--
XLOC_009432	ENSMMUG00000028904	0.707721079467241	6.19801987511437e-11	1	--
XLOC_009432	ENSMMUG00000002315	0.705691667012461	7.4229511426438e-11	--	--
XLOC_009432	ENSMMUG00000005851	0.745422194408068	1.60582658281783e-12	--	--
XLOC_009432	ENSMMUG00000010834	0.747524753608051	1.28563826251593e-12	--	--
XLOC_009432	ENSMMUG00000018109	0.746753177080871	1.3953282973489e-12	--	--
XLOC_009432	ENSMMUG00000017440	0.700731342767225	1.1462208959756e-10	1	--
XLOC_009432	ENSMMUG00000021525	0.722215341678415	1.63296043353967e-11	1	--
XLOC_009432	ENSMMUG00000006331	0.743446789207467	1.97508676080815e-12	--	--
XLOC_009432	ENSMMUG00000012245	0.72004396375881	2.00470751110515e-11	--	--
XLOC_009432	ENSMMUG00000006145	0.740642343424089	2.64144262018817e-12	1	--
XLOC_009432	ENSMMUG00000011232	0.717822776715452	2.46782594359729e-11	--	--
XLOC_009432	ENSMMUG00000031728	0.711981891058044	4.22315515891114e-11	--	--
XLOC_009432	ENSMMUG00000032203	0.816105702613502	2.22044604925031e-16	--	--
XLOC_009432	ENSMMUG00000012421	0.73819419184603	3.39417383088403e-12	1	--
XLOC_009432	ENSMMUG00000009041	0.712104755097421	4.17625933835097e-11	--	--
XLOC_009432	ENSMMUG00000015701	0.738306503802855	3.35553806962707e-12	--	--
XLOC_009432	ENSMMUG00000023142	0.722543649002903	1.58282276174759e-11	--	--
XLOC_009432	ENSMMUG00000009151	0.709143821995322	5.45692380171658e-11	--	--
XLOC_009432	ENSMMUG00000009051	0.710592496281241	4.7895687416144e-11	--	--
XLOC_009432	ENSMMUG00000032280	0.724118809896384	1.36206601553113e-11	--	--
XLOC_009432	ENSMMUG00000001535	0.717149388049575	2.62729837885445e-11	--	--
XLOC_009432	ENSMMUG00000004108	0.732785429588187	5.84909898293517e-12	--	--
XLOC_009432	ENSMMUG00000015923	0.756729317161456	4.72955008490317e-13	--	--
XLOC_009432	ENSMMUG00000021972	0.710162960805362	4.97886176731299e-11	--	--
XLOC_009432	ENSMMUG00000014353	0.703856002424641	8.72679706276358e-11	--	--
XLOC_009432	ENSMMUG00000007830	0.701860525560201	1.03908881499137e-10	--	--
XLOC_009432	ENSMMUG00000002129	0.725088211784384	1.24114052368895e-11	--	--
XLOC_009432	ENSMMUG00000003872	0.71031743892885	4.90998353086525e-11	--	--
XLOC_009432	ENSMMUG00000008970	0.725327513607073	1.21289644994249e-11	1	--
XLOC_009432	ENSMMUG00000030642	0.715795674201404	2.97815105909649e-11	--	--
XLOC_009432	ENSMMUG00000012095	0.712384835459059	4.07123224022143e-11	--	--
XLOC_009432	ENSMMUG00000029698	0.720601875528747	1.90212290362979e-11	--	--
XLOC_009432	ENSMMUG00000012802	0.703566506907229	8.95139518064525e-11	--	--
XLOC_009432	ENSMMUG00000023087	0.736077273501973	4.20641299569979e-12	--	--
XLOC_009432	ENSMMUG00000006904	0.707013273999014	6.60154153564463e-11	--	--
[truncated: 292,489 more rows]
